# Supplementary material for: Genomic and in-situ Transcriptomic Characterization of the Candidate Phylum NPL-UPL2 From Highly Alkaline Highly Reducing Serpentinized Groundwater
Source: Front Microbiol. 2018 Dec 18;9:3141. doi: 10.3389/fmicb.2018.03141 (PMC6305446; doi:10.3389/fmicb.2018.03141)
Supplement: Supplementary file 2 [file Table_1.xlsx]

## Sheet: Supplementary Table S1 read
	Supplementary Table S1. Summary of sequence read counts for this study.
	Spring	Year	DNA RNAa	Total reads	Mapped reads to Unc8 (%)b
					ORFs		Contigs
	GPS1	2011	DNA	59712358	386288	(0.65)	451928	(0.76)
	GPS1	2012	DNA	50157152	426102	(0.85)	496679	(0.99)
	GPS1	2012	RNA	146802864	1009307	(0.69)	5228446	(3.56)
	BS5sc	2014	DNA	64720596	374711	(0.58)	442129	(0.68)
	BS5sc	2014	RNA	87842850	194532	(0.22)	2406548	(2.74)
	a DNA or RNA reads were mapped to contigs or ORFs of Unc8 with the parameter as 0.95 of identity and 0.5 of length coverage.

## Sheet: Supplementary Table S2 abb
Supplementary Table S2. Proteins analyzed in this study and the abbreviation
Abbreviation	Name of protein/protein complex
Acd	Acetyl-CoA synthetase
AcsE	Methyltransferase
AcyP	Acylphosphatase
Adh	Alcohol dehydrogenase
AdhE	Alcohol dehydrogenase
AoA1 ATP ase	A1AO-ATPase, an Archaeal type ATPase
Cbi	Cobalt/Nickel transporter
CODH/ACS	Carbon monoxide dehydrogenase /Acetyl-CoA synthase complex
CooC	CO dehydrogenase maturation factor
CooS	Anaerobic carbon-monoxide dehydrogenase catalytic subunit
ETF	Electron transfer flavoprotein
Fch	Formyl-THF cyclohydorolase
Fdh	Formate dehydrogenase
Fep	Iron transporter
Fhs	Formyl-THF synthase
FolD	Methylene-THF dehydrogenase
HdrABC	Heterodisulfide reductase
Hya	Hydrogenase
MetFV	Methylene-THF reductase
MgtE	Magnesium transporter
Mrp	Multiple resistance and pH antiporter
Nuo	NADH-quinone oxidoreductase
Pst	ABC-type Phosphate transporter
Rnf	proton/sodium-translocating ferredoxin-NAD:oxidoreductase complex
Trk	Potassium uptake system
Tup	Tungstate transporter
YrbG	Ca2+/Na+ antiporter

## Sheet: Sup. Data1
Supplementary Data 1 | Functional annotation, taxonomic assignment, and in situ gene expression level for Unc8 ORFs*
* Red colored letters in the columns of KO and KO description indicate highlighted genes in figures 2, 4 and 6.
								KAAS results							in situ mRNA expression (RPKM)					Ghost KOALA results
Locus Tag	Protain ID	Type	Contig	Start	End		AA length	KO	KO description	COG	COG description	COG G	TMHMM	PsortB	Ave. Expression	Rank	GPS1 2012	BS5sc 2014	PGAP annotation	Kingdam	Phylum-Class	Genus
B9J77_00005	Contig_1_CDS_B9J77_00005	CDS	Contig_1	149	370	-	73			COG1598	Predicted nuclease of the RNAse H fold, HicB family	V	0	Cyto	1916.88	490	452.956	1463.93	type II toxin-antitoxin system HicB familyantitoxin	Bacteria	Synergistetes	Acetomicrobium
B9J77_00010	Contig_1_CDS_B9J77_00010	CDS	Contig_1	558	2432	-	624	K01897	ACSL, fadD; long-chain acyl-CoA synthetase [EC:6.2.1.3]	COG1022	Long-chain acyl-CoA synthetase (AMP-forming)	I	0	CytoMem	1109.46	924	582.307	527.149	long-chain fatty acid--CoA ligase	Archaea	Euryarchaeota	Archaeoglobus
B9J77_00015	Contig_1_CDS_B9J77_00015	CDS	Contig_1	2481	3155	-	224	K07491	putative transposase	COG1943	REP element-mobilizing transposase RayT	X	0	Cyto	554.303	980	554.303	0	hypothetical protein	Bacteria	Planctomycetes	Rhodopirellula
B9J77_00025	Contig_1_CDS_B9J77_00025	CDS	Contig_1	3334	5091	-	585	K04744	lptD, imp, ostA; LPS-assembly protein	COG1452	LPS assembly outer membrane protein LptD (organic solvent tolerance protein OstA)	M	0	Cyto	2410.62	222	1223.38	1187.25	LPS-assembly protein LptD	Bacteria	Deltaproteobacteria	Desulfuromonas
B9J77_00030	Contig_1_CDS_B9J77_00030	CDS	Contig_1	5133	6113	-	326	K00845	glk; glucokinase [EC:2.7.1.2]	COG1940	Sugar kinase of the NBD/HSP70 family, may contain an N-terminal HTH domain	KG	0	Cyto	2633.69	161	1202.97	1430.73	ROK family protein	Bacteria	Melainabacteria	Candidatus Melainabacteria bacterium MEL.A1
B9J77_00035	Contig_1_CDS_B9J77_00035	CDS	Contig_1	6095	6964	-	289	K04517	tyrA2; prephenate dehydrogenase [EC:1.3.1.12]	COG0287	Prephenate dehydrogenase	E	0	Cyto	2174.9	324	960.381	1214.52	prephenate dehydrogenase arogenate dehydrogenasefamily protein	Bacteria	Firmicutes - Clostridia	Ammonifex
B9J77_00040	Contig_1_CDS_B9J77_00040	CDS	Contig_1	6954	7946	-	330	K11646	3-dehydroquinate synthase II [EC:1.4.1.24]	COG1465	3-dehydroquinate synthase, class II	E	0	Cyto	1969.28	443	824.924	1144.36	3-dehydroquinate synthase II	Bacteria	Deltaproteobacteria	Desulfococcus
B9J77_00045	Contig_1_CDS_B9J77_00045	CDS	Contig_1	7943	8737	-	264	K16306	fructose-bisphosphate aldolase / 2-amino-3,7-dideoxy-D-threo-hept-6-ulosonate synthase [EC:4.1.2.13 2.2.1.10]	COG1830	Fructose-bisphosphate aldolase class Ia, DhnA family	G	0	Cyto	1910.39	498	723.526	1186.86	fructose-bisphosphat e aldolase	Bacteria	Aquificae	Thermosulfidibacter
B9J77_00050	Contig_1_CDS_B9J77_00050	CDS	Contig_1	8852	9301	-	149	K07491	putative transposase	COG1943	REP element-mobilizing transposase RayT	X	0	Cyto	925.917	955	395.509	530.408	hypothetical protein	Bacteria	Verrucomicrobia	Coraliomargarita
B9J77_00055	Contig_1_CDS_B9J77_00055	CDS	Contig_1	9292	10425	-	377	K00817	hisC; histidinol-phosphate aminotransferase [EC:2.6.1.9]	COG0079	Histidinol-phosphate/aromatic aminotransferase or cobyric acid decarboxylase	E	0	Cyto	1079.7	929	586.844	492.859	histidinol-phosphate transaminase	Bacteria	Firmicutes - Clostridia	Acetohalobium
B9J77_00060	Contig_1_CDS_pheA	CDS	Contig_1	10465	10806	-	113	K14170	pheA; chorismate mutase / prephenate dehydratase [EC:5.4.99.5 4.2.1.51]	COG0077	Prephenate dehydratase	E	0	Cyto	1226.86	903	593.581	633.277	chorismate mutase	Bacteria	Aquificae	Thermosulfidibacter
B9J77_00065	Contig_1_CDS_trpS	CDS	Contig_1	10803	11804	-	333	K01867	WARS, trpS; tryptophanyl-tRNA synthetase [EC:6.1.1.2]	COG0180	Tryptophanyl-tRNA synthetase	J	0	Cyto	2210.25	299	1056.48	1153.78	tryptophan--tRNA ligase	Bacteria	Firmicutes - Clostridia	Halothermothrix
B9J77_00070	Contig_1_CDS_B9J77_00070	CDS	Contig_1	12079	12597	+	172	K19411	mcsA; protein arginine kinase activator	COG3880	Protein-arginine kinase activator protein McsA	O	0	Cyto	1704.35	641	541.575	1162.78	hypothetical protein	Bacteria	Firmicutes - Clostridia	Acetohalobium
B9J77_00075	Contig_1_CDS_B9J77_00075	CDS	Contig_1	12584	13633	+	349	K19405	mcsB; protein arginine kinase [EC:2.7.14.1]	COG3869	Protein-arginine kinase	O	0	Cyto	2149.55	332	962.225	1187.32	protein arginine kinase	Bacteria	Planctomycetes	Candidatus Kuenenia
B9J77_00080	Contig_1_CDS_B9J77_00080	CDS	Contig_1	13649	16072	+	807	K03696	clpC; ATP-dependent Clp protease ATP-binding subunit ClpC	COG0542	ATP-dependent Clp protease ATP-binding subunit ClpA	O	0	Cyto	1436.68	804	782.375	654.309	ATP-dependent Clp protease ATP-binding subunit	Bacteria	Planctomycetes	Thermogutta
B9J77_00085	Contig_1_CDS_bamA	CDS	Contig_1	15981	18335	+	784	K07277	SAM50, TOB55, bamA; outer membrane protein insertion porin family	COG4775	Outer membrane protein assembly factor BamA	M	0	CytoMem	1603.59	720	774.421	829.167	outer membrane protein assembly factor BamA	Bacteria	Deltaproteobacteria	Desulfurivibrio
B9J77_00090	Contig_1_CDS_lpxC	CDS	Contig_1	18597	19874	+	425	K02535	lpxC; UDP-3-O-[3-hydroxymyristoyl] N-acetylglucosamine deacetylase [EC:3.5.1.108]	COG0774	UDP-3-O-acyl-N-acetylglucosamine deacetylase	M	0	Cyto	1464.02	783	633.259	830.758	UDP-3-O-[3-hydroxymy ristoyl] N-acetylglucosaminedeacetylase	Bacteria	Cloacimonetes	Candidatus Cloacimonas
B9J77_00095	Contig_1_CDS_B9J77_00095	CDS	Contig_1	19867	20661	+	264	K00677	lpxA; UDP-N-acetylglucosamine acyltransferase [EC:2.3.1.129]	COG1043	Acyl-[acyl carrier protein]--UDP-N-acetylglucosamine O-acyltransferase	M	0	Cyto	1618.91	704	800.584	818.328	acyl-ACP--UDP-N-acet ylglucosamineO-acyltransferase	Bacteria	Firmicutes - Clostridia	Halothermothrix
B9J77_00100	Contig_1_CDS_B9J77_00100	CDS	Contig_1	20661	21464	+	267	K09949	K09949; uncharacterized protein	COG3494	Uncharacterized conserved protein, DUF1009 family	S	0	Cyto	1301.02	875	521.201	779.818	LpxI family protein	Bacteria	Elusimicrobia	Endomicrobium
B9J77_00105	Contig_1_CDS_B9J77_00105	CDS	Contig_1	21467	22399	+	310			COG0673	Predicted dehydrogenase	R	0	Cyto	1395.02	829	670.879	724.142	gfo Idh MocA family oxidoreductase	Bacteria	Deltaproteobacteria	Geoalkalibacter
B9J77_00110	Contig_1_CDS_B9J77_00110	CDS	Contig_1	22454	23569	+	371	K00748	lpxB; lipid-A-disaccharide synthase [EC:2.4.1.182]	COG0763	Lipid A disaccharide synthetase	M	0	Cyto	1245.71	897	674.457	571.256	lipid-A-disaccharide synthase	Bacteria	Other	Candidatus Methylomirabilis
B9J77_00115	Contig_1_CDS_B9J77_00115	CDS	Contig_1	23605	24405	+	266	K06153	bacA; undecaprenyl-diphosphatase [EC:3.6.1.27]	COG1968	Undecaprenyl pyrophosphate phosphatase UppP	I	7	CytoMem	698.297	971	461.628	236.668	undecaprenyl-diphosp hate phosphatase	Bacteria	Deltaproteobacteria	Desulfarculus
B9J77_00120	Contig_1_CDS_uvrB	CDS	Contig_1	24346	26358	-	670	K03702	uvrB; excinuclease ABC subunit B	COG0556	Excinuclease UvrABC helicase subunit UvrB	L	0	Cyto	1166.95	913	531.187	635.76	excinuclease ABC subunit UvrB	Bacteria	Firmicutes - Clostridia	Thermincola
B9J77_00125	Contig_1_CDS_lpxD	CDS	Contig_1	26522	27571	+	349	K02536	lpxD; UDP-3-O-[3-hydroxymyristoyl] glucosamine N-acyltransferase [EC:2.3.1.191]	COG1044	UDP-3-O-[3-hydroxymyristoyl] glucosamine N-acyltransferase	M	0	Cyto	1331.73	861	751.163	580.566	UDP-3-O-(3-hydroxymy ristoyl)glucosamineN-acyltrans ferase	Bacteria	Firmicutes - Others	Pelosinus
B9J77_00130	Contig_1_CDS_B9J77_00130	CDS	Contig_1	27554	28480	-	308	K07029	dagK; diacylglycerol kinase (ATP) [EC:2.7.1.107]	COG1597	Diacylglycerol kinase family enzyme	IR	0	Cyto	1407.79	822	817.421	590.373	hypothetical protein	Bacteria	Calditrichaeota	Caldithrix
B9J77_00135	Contig_1_CDS_B9J77_00135	CDS	Contig_1	29077	30048	+	323	K01784	galE, GALE; UDP-glucose 4-epimerase [EC:5.1.3.2]	COG1087	UDP-glucose 4-epimerase	M	0	Cyto	1374.02	841	598.971	775.046	NAD-dependent epimerase dehydratase familyprotein	Bacteria	Firmicutes - Clostridia	Thermacetogenium
B9J77_00140	Contig_1_CDS_trxB	CDS	Contig_1	30041	30988	+	315	K00384	trxB; thioredoxin reductase (NADPH) [EC:1.8.1.9]	COG0492	Thioredoxin reductase	O	0	Cyto	1921.7	485	1001.32	920.377	thioredoxin-disulfid e reductase	Bacteria	Firmicutes - Clostridia	Pelotomaculum
B9J77_00145	Contig_1_CDS_B9J77_00145	CDS	Contig_1	31104	32405	+	433	K09759	aspC1, aspC; nondiscriminating aspartyl-tRNA synthetase [EC:6.1.1.23]	COG0017	Aspartyl/asparaginyl-tRNA synthetase	J	0	Cyto	1616.24	706	783.161	833.078	aspartate--tRNA(Asn) ligase	Bacteria	Firmicutes - Clostridia	Acetoanaerobium
B9J77_00160	Contig_1_CDS_ybeY	CDS	Contig_1	32629	33066	+	145	K07042	ybeY, yqfG; probable rRNA maturation factor	COG0319	ssRNA-specific RNase YbeY, 16S rRNA maturation enzyme	J	0	Cyto	2024.33	406	754.453	1269.88	rRNA maturation RNase YbeY	Bacteria	Firmicutes - Clostridia	Tepidanaerobacter
B9J77_00165	Contig_1_CDS_B9J77_00165	CDS	Contig_1	33063	33746	+	227			COG2928	Uncharacterized membrane protein	S	2	CytoMem	2014.42	413	733.39	1281.03	DUF502 domain-containing protein	Bacteria	Deltaproteobacteria	Pelobacter
B9J77_00170	Contig_1_CDS_mgtE	CDS	Contig_1	33746	35080	+	444	K06213	mgtE; magnesium transporter	COG2239	Mg/Co/Ni transporter MgtE (contains CBS domain)	P	5	CytoMem	1750.79	616	907.052	843.742	magnesium transporter	Bacteria	Deltaproteobacteria	Geoalkalibacter
B9J77_00175	Contig_1_CDS_recO	CDS	Contig_1	35096	35869	+	257	K03584	recO; DNA repair protein RecO (recombination protein O)	COG1381	Recombinational DNA repair protein (RecF pathway)	L	0	Cyto	2414.91	220	1160.98	1253.93	DNA repair protein RecO	Bacteria	Firmicutes - Clostridia	Thermincola
B9J77_00185	Contig_1_CDS_B9J77_00185	CDS	Contig_1	36130	37293	-	387	K00763	pncB, NAPRT1; nicotinate phosphoribosyltransferase [EC:6.3.4.21]	COG1488	Nicotinic acid phosphoribosyltransferase	H	0	Cyto	1847.03	540	844.346	1002.69	nicotinate phosphoribosyltransferase	Archaea	Euryarchaeota	Methanobacterium
B9J77_00195	Contig_1_CDS_pheT	CDS	Contig_1	37536	39302	-	588	K01890	FARSB, pheT; phenylalanyl-tRNA synthetase beta chain [EC:6.1.1.20]	COG0072	Phenylalanyl-tRNA synthetase beta subunit	J	0	Cyto	1859	529	863.198	995.807	phenylalanine--tRNA ligase subunit beta	Bacteria	Nitrospirae	Nitrospira
B9J77_00200	Contig_1_CDS_B9J77_00200	CDS	Contig_1	39344	39907	-	187						5	CytoMem	2698.89	144	1332.19	1366.7	hypothetical protein	Bacteria	Firmicutes - Clostridia	Desulfofundulus
B9J77_00205	Contig_1_CDS_sppA	CDS	Contig_1	39924	40865	-	313	K04773	sppA; protease IV [EC:3.4.21.-]	COG0616	Periplasmic serine protease, ClpP class	O	1	CytoMem	2199.36	307	858.771	1340.59	signal peptide peptidase SppA	Bacteria	Firmicutes - Clostridia	Thermosediminibacter
B9J77_00210	Contig_1_CDS_B9J77_00210	CDS	Contig_1	41026	41415	-	129						3	CytoMem	2641.88	157	966.912	1674.97	hypothetical protein	Bacteria	Actinobacteria	Streptomyces
B9J77_00215	Contig_1_CDS_B9J77_00215	CDS	Contig_1	41415	42485	-	356	K01784	galE, GALE; UDP-glucose 4-epimerase [EC:5.1.3.2]	COG0451	Nucleoside-diphosphate-sugar epimerase	M	0	Cyto	1496.54	767	767.587	728.949	NAD(P)-dependent oxidoreductase	Bacteria	Deltaproteobacteria	Desulfatibacillum
B9J77_00220	Contig_1_CDS_B9J77_00220	CDS	Contig_1	42582	43274	-	230	K02823	pyrDII; dihydroorotate dehydrogenase electron transfer subunit	COG0543	NAD(P)H-flavin reductase	HC	0	Cyto	1008.64	947	555.417	453.228	heterodisulfide reductase subunit F	Bacteria	Deltaproteobacteria	Desulfomicrobium
B9J77_00225	Contig_1_CDS_B9J77_00225	CDS	Contig_1	43421	44443	-	340	K17996	hydB; sulfhydrogenase subunit beta (sulfur reductase) [EC:1.12.98.4]	COG1150	Heterodisulfide reductase, subunit C	C	0	Cyto	1855.42	532	1013.82	841.595	(4Fe-4S)-binding protein	Bacteria	Firmicutes - Clostridia	Desulfallas
B9J77_00230	Contig_1_CDS_B9J77_00230	CDS	Contig_1	44440	45408	-	322	K00125	formate dehydrogenase, beta subunit [EC:1.2.1.2]	COG1035	Coenzyme F420-reducing hydrogenase, beta subunit	C	0	Cyto	1458.78	786	518.538	940.238	coenzyme F420 hydrogenase	Bacteria	Firmicutes - Clostridia	Desulfofarcimen
B9J77_00235	Contig_1_CDS_B9J77_00235	CDS	Contig_1	45414	45836	-	140	K03388	hdrA; heterodisulfide reductase subunit A [EC:1.8.98.1]	COG1908	Coenzyme F420-reducing hydrogenase, delta subunit	C	0	Cyto	2110.77	355	1121.63	989.139	hydrogenase iron-sulfur subunit	Bacteria	Firmicutes - Clostridia	Mahella
B9J77_00240	Contig_1_CDS_B9J77_00240	CDS	Contig_1	45841	47817	-	658	K03388	hdrA; heterodisulfide reductase subunit A [EC:1.8.98.1]	COG1148	Heterodisulfide reductase, subunit A (polyferredoxin)	C	0	Cyto	1267.69	889	772.773	494.917	CoB--CoM heterodisulfide reductase iron-sulfursubunit A family protein	Archaea	Euryarchaeota	Methanopyrus
B9J77_00245	Contig_1_CDS_B9J77_00245	CDS	Contig_1	47819	48775	-	318	K03522	fixB, etfA; electron transfer flavoprotein alpha subunit	COG2025	Electron transfer flavoprotein, alpha subunit	C	0	Cyto	1053.05	937	575.877	477.177	electron transfer flavoprotein subunitalpha FixB family protein	Archaea	Bathyarchaeota	Candidatus Bathyarchaeota archaeon BA2
B9J77_00250	Contig_1_CDS_B9J77_00250	CDS	Contig_1	48849	49640	-	263	K03521	fixA, etfB; electron transfer flavoprotein beta subunit	COG2086	Electron transfer flavoprotein, alpha and beta subunits	C	0	Cyto	1999.53	423	1033.18	966.352	electron transfer flavoprotein beta subunit FixAfamily protein	Archaea	Bathyarchaeota	Candidatus Bathyarchaeota archaeon BA2
B9J77_00255	Contig_1_CDS_B9J77_00255	CDS	Contig_1	49957	51084	-	375		hdrC	COG0247	Fe-S oxidoreductase	C	0	Cyto	1251.54	895	699.837	551.707	(Fe-S)-binding protein	Archaea	Bathyarchaeota	Candidatus Bathyarchaeota archaeon BA2
B9J77_00260	Contig_1_CDS_B9J77_00260	CDS	Contig_1	51544	54960	+	1138	K02337	DPO3A1, dnaE; DNA polymerase III subunit alpha [EC:2.7.7.7]	COG0587	DNA polymerase III, alpha subunit	L	0	Cyto	1456.9	791	728.32	728.577	DNA polymerase III subunit alpha	Bacteria	Firmicutes - Clostridia	Pelotomaculum
B9J77_00265	Contig_1_CDS_B9J77_00265	CDS	Contig_1	55054	56151	+	365	K02669	pilT; twitching motility protein PilT	COG2805	Tfp pilus assembly protein PilT, pilus retraction ATPase	NW	0	Cyto	1685.48	661	713.425	972.054	PilT PilU family type 4a pilus ATPase	Bacteria	Deltaproteobacteria	Pelobacter
B9J77_00270	Contig_1_CDS_B9J77_00270	CDS	Contig_1	56164	56745	+	193		PLA2G4, CPLA2; cytosolic phospholipase A2 [EC:3.1.1.4]				1	CytoMem	1926.93	482	687.066	1239.86	hypothetical protein	Animals	Vertebrates	Pogona
B9J77_00275	Contig_1_CDS_B9J77_00275	CDS	Contig_1	56769	57074	+	101			COG5512	Predicted nucleic acid-binding protein, contains Zn-ribbon domain (includes truncated derivatives)	R	0	Unknown	1422.26	812	651.776	770.487	DUF721 domain-containing protein	Bacteria	Kiritimatiellaeota	Kiritimatiella
B9J77_00280	Contig_1_CDS_speB	CDS	Contig_1	57096	57977	-	293	K01480	speB; agmatinase [EC:3.5.3.11]	COG0010	Arginase family enzyme	E	0	Cyto	1637.49	694	860.44	777.054	agmatinase	Bacteria	Bacteroidetes	Robiginitalea
B9J77_00285	Contig_1_CDS_ychF	CDS	Contig_1	58015	59121	-	368	K06942	ychF; ribosome-binding ATPase	COG0012	Ribosome-binding ATPase YchF, GTP1/OBG family	J	0	Cyto	1758.24	606	792.669	965.572	redox-regulated ATPase YchF	Bacteria	Firmicutes - Clostridia	Carboxydocella
B9J77_00295	Contig_1_CDS_B9J77_00295	CDS	Contig_1	61185	61751	-	188	K01056	PTH1, pth, spoVC; peptidyl-tRNA hydrolase, PTH1 family [EC:3.1.1.29]	COG0193	Peptidyl-tRNA hydrolase	J	0	Cyto	1900.78	502	1009.54	891.235	aminoacyl-tRNA hydrolase	Bacteria	Armatimonadetes	Chthonomonas
B9J77_00300	Contig_1_CDS_B9J77_00300	CDS	Contig_1	61748	62401	-	217	K02897	RP-L25, rplY; large subunit ribosomal protein L25	COG1825	Ribosomal protein L25 (general stress protein Ctc)	J	0	Cyto	2657.55	153	1136.16	1521.39	50S ribosomal protein L25	Bacteria	Firmicutes - Clostridia	Acetohalobium
B9J77_00305	Contig_1_CDS_B9J77_00305	CDS	Contig_1	62447	63388	-	313	K00948	PRPS, prsA; ribose-phosphate pyrophosphokinase [EC:2.7.6.1]	COG0462	Phosphoribosylpyrophosphate synthetase	FE	0	Cyto	2012.05	415	1033.16	978.898	ribose-phosphate pyrophosphokinase	Bacteria	Thermodesulfobacteria	Thermodesulfatator
B9J77_00310	Contig_1_CDS_secA	CDS	Contig_1	63395	66124	-	909	K03070	secA; preprotein translocase subunit SecA	COG0653	Preprotein translocase subunit SecA (ATPase, RNA helicase)	U	0	Cyto	1903.68	501	962.811	940.87	preprotein translocase subunit SecA	Bacteria	Firmicutes - Clostridia	Caldanaerobacter
B9J77_00315	Contig_1_CDS_B9J77_00315	CDS	Contig_1	66583	67218	-	211	K00942	gmk; guanylate kinase [EC:2.7.4.8]	COG0194	Guanylate kinase	F	0	Cyto	1930.39	478	810.035	1120.35	guanylate kinase	Bacteria	Firmicutes - Clostridia	Thermosediminibacter
B9J77_00320	Contig_1_CDS_B9J77_00320	CDS	Contig_1	67222	67941	-	239	K02242	comFC; competence protein ComFC	COG1040	Predicted amidophosphoribosyltransferases	R	0	Unknown	1458.61	787	662.838	795.773	ComF family protein	Bacteria	Firmicutes - Clostridia	Thermosediminibacter
B9J77_00325	Contig_1_CDS_B9J77_00325	CDS	Contig_1	68086	69042	+	318	K01784	galE, GALE; UDP-glucose 4-epimerase [EC:5.1.3.2]	COG0451	Nucleoside-diphosphate-sugar epimerase	M	0	Cyto	2379.99	234	1124.02	1255.97	NAD-dependent epimerase dehydratase familyprotein	Bacteria	Chloroflexi	Roseiflexus
B9J77_00330	Contig_1_CDS_B9J77_00330	CDS	Contig_1	69042	69662	+	206	K11175	purN; phosphoribosylglycinamide formyltransferase 1 [EC:2.1.2.2]	COG0299	Folate-dependent phosphoribosylglycinamide formyltransferase PurN	F	0	Cyto	1872.92	522	1031.78	841.143	phosphoribosylglycin amide formyltransferase	Bacteria	Planctomycetes	Candidatus Kuenenia
B9J77_00335	Contig_1_CDS_B9J77_00335	CDS	Contig_1	69673	70995	+	440	K00974	cca; tRNA nucleotidyltransferase (CCA-adding enzyme) [EC:2.7.7.72 3.1.3.- 3.1.4.-]	COG2524	Predicted transcriptional regulator, contains C-terminal CBS domains	K	0	Cyto	1707.67	639	855.079	852.588	CCA tRNA nucleotidyltransferase	Bacteria	Deltaproteobacteria	Desulfurivibrio
B9J77_00340	Contig_1_CDS_B9J77_00340	CDS	Contig_1	70978	71766	-	262			COG2834	Outer membrane lipoprotein-sorting protein	M	1	CytoMem	1992.5	425	953.695	1038.8	outer membrane lipoprotein-sorting protein	Bacteria	Spirochaetes	Sphaerochaeta
B9J77_00345	Contig_1_CDS_B9J77_00345	CDS	Contig_1	71979	72206	+	75	K07461	putative endonuclease	COG2827	Predicted endonuclease, GIY-YIG superfamily	L	0	Unknown	1458.37	789	404.397	1053.97	GIY-YIG nuclease family protein	Bacteria	Gammaproteobacteria - Others	Kangiella
B9J77_00350	Contig_1_CDS_B9J77_00350	CDS	Contig_1	72414	72599	+	61						0	Cyto	814.487	963	345.947	468.539	hypothetical protein	Bacteria	Nitrospirae	Nitrospira
B9J77_00360	Contig_1_CDS_B9J77_00360	CDS	Contig_1	73077	73463	+	128			COG5550	Predicted aspartyl protease	O	0	Cyto	1934	476	745.16	1188.84	hypothetical protein	Bacteria	Spirochaetes	Turneriella
B9J77_00365	Contig_1_CDS_B9J77_00365	CDS	Contig_1	73616	73834	+	72						0	Cyto	1885.62	513	1445.94	439.68	hypothetical protein	Bacteria	Chlorobi	Pelodictyon
B9J77_00370	Contig_1_CDS_B9J77_00370	CDS	Contig_1	73837	74133	+	98	K19093	parE2; toxin ParE2	COG3668	Plasmid stabilization system protein ParE	X	0	Cyto	2175.2	323	935.331	1239.86	type II toxin-antitoxin system RelE ParE familytoxin	Bacteria	Deltaproteobacteria	Geobacter
B9J77_00375	Contig_1_CDS_B9J77_00375	CDS	Contig_1	74214	74999	+	261			COG1432	Uncharacterized conserved protein, LabA/DUF88 family	S	0	Cyto	1422.78	811	537.091	885.689	NYN domain-containing protein	Bacteria	Betaproteobacteria	Cupriavidus
B9J77_00380	Contig_1_CDS_B9J77_00380	CDS	Contig_1	75014	75547	+	177			COG2267	Lysophospholipase, alpha-beta hydrolase superfamily	I	0	Cyto	2155	331	826.149	1328.85	hypothetical protein	Bacteria	Gammaproteobacteria - Others	Sulfurifustis
B9J77_00385	Contig_1_CDS_B9J77_00385	CDS	Contig_1	75534	76712	+	392	K01599	hemE, UROD; uroporphyrinogen decarboxylase [EC:4.1.1.37]	COG0407	Uroporphyrinogen-III decarboxylase	H	0	Cyto	1663.06	682	892.568	770.487	hypothetical protein	Bacteria	Firmicutes - Clostridia	Mahella
B9J77_00390	Contig_1_CDS_B9J77_00390	CDS	Contig_1	76642	77289	+	215			COG5011	Uncharacterized conserved protein, DUF2344 family	S	0	Cyto	1784.32	586	950.707	833.615	DUF2344 domain-containing protein	Bacteria	Elusimicrobia	uncultured Termite group 1 bacterium
B9J77_00395	Contig_1_CDS_B9J77_00395	CDS	Contig_1	77286	78476	-	396	K00812	aspB; aspartate aminotransferase [EC:2.6.1.1]	COG0436	Aspartate/methionine/tyrosine aminotransferase	E	0	Cyto	1061.52	933	538.743	522.78	pyridoxal phosphate-dependent aminotransferase	Bacteria	Firmicutes - Clostridia	Heliobacterium
B9J77_00405	Contig_1_CDS_B9J77_00405	CDS	Contig_1	78743	79390	+	215	K01783	rpe, RPE; ribulose-phosphate 3-epimerase [EC:5.1.3.1]	COG0036	Pentose-5-phosphate-3-epimerase	G	0	Cyto	1454.06	794	736.706	717.35	ribulose-phosphate 3-epimerase	Bacteria	Aquificae	Thermosulfidibacter
B9J77_00410	Contig_1_CDS_B9J77_00410	CDS	Contig_1	79390	80499	+	369			COG3581	Predicted nucleotide-binding protein, sugar kinase/HSP70/actin superfamily	R	0	Cyto	1813.76	561	925.533	888.229	CoA protein activase	Bacteria	Firmicutes - Clostridia	Thermosediminibacter
B9J77_00415	Contig_1_CDS_B9J77_00415	CDS	Contig_1	80511	81884	+	457	K00059	fabG; 3-oxoacyl-[acyl-carrier protein] reductase [EC:1.1.1.100]	COG4221	NADP-dependent 3-hydroxy acid dehydrogenase YdfG	C	1	Cyto	1963.58	446	1002.32	961.26	SDR family oxidoreductase	Bacteria	Spirochaetes	Turneriella
B9J77_00420	Contig_1_CDS_B9J77_00420	CDS	Contig_1	81911	82399	+	162	K08999	uncharacterized protein	COG1259	Bifunctional DNase/RNase	R	0	Cyto	1555.77	746	806.687	749.085	bifunctional nuclease family protein	Bacteria	Aquificae	Persephonella
B9J77_00425	Contig_1_CDS_B9J77_00425	CDS	Contig_1	82390	83658	+	422	K05350	bglB; beta-glucosidase [EC:3.2.1.21]	COG2723	Beta-glucosidase/6-phospho-beta-glucosidase/beta-galactosidase	G	0	Cyto	2005.46	419	998.33	1007.13	glycoside hydrolase family 1 protein	Bacteria	Dictyoglomi	Dictyoglomus
B9J77_00430	Contig_1_CDS_B9J77_00430	CDS	Contig_1	83728	83910	+	60						0	Unknown	1484.46	773	985.07	499.39	hypothetical protein	Bacteria	Alphaproteobacteria	Acetobacter
B9J77_00435	Contig_1_CDS_B9J77_00435	CDS	Contig_1	84286	84498	-	70	K01960	pycB; pyruvate carboxylase subunit B [EC:6.4.1.1]	COG4770	Acetyl/propionyl-CoA carboxylase, alpha subunit	I	0	Cyto	1587	730	1069.2	517.8	acetyl-CoA carboxylase biotin carboxyl carrierprotein subunit	Bacteria	Firmicutes - Bacilli	Salimicrobium
B9J77_00440	Contig_1_CDS_B9J77_00440	CDS	Contig_1	84569	85087	-	172	K00940	ndk; nucleoside-diphosphate kinase [EC:2.7.4.6]	COG0105	Nucleoside diphosphate kinase	F	0	Cyto	1202.03	909	655.526	546.508	nucleoside-diphospha te kinase	Bacteria	Elusimicrobia	Endomicrobium
B9J77_00445	Contig_1_CDS_B9J77_00445	CDS	Contig_1	85083	85613	-	176	K19221	cobA, btuR; cob(I)alamin adenosyltransferase [EC:2.5.1.17]	COG2109	ATP:corrinoid adenosyltransferase	H	0	Cyto	2756.58	133	1223.74	1532.84	cob(I)yrinic acid a,c-diamideadenosyltransferase	Bacteria	Bacteroidetes	Proteiniphilum
B9J77_00450	Contig_1_CDS_mnmA	CDS	Contig_1	85635	86750	-	371	K00566	mnmA, trmU, TRMU; tRNA-specific 2-thiouridylase [EC:2.8.1.-]	COG0482	tRNA U34 2-thiouridine synthase MnmA/TrmU, contains the PP-loop ATPase domain	J	0	Cyto	1706.66	640	870.66	835.998	tRNA 2-thiouridine(34) synthase MnmA	Bacteria	Firmicutes - Others	Pelosinus
B9J77_00455	Contig_1_CDS_B9J77_00455	CDS	Contig_1	87135	88046	-	303	K07089	uncharacterized protein	COG2608	Copper chaperone CopZ	P	8	CytoMem	1765.82	597	834.528	931.294	hypothetical protein	Bacteria	Bacteroidetes	Marinifilaceae bacterium SPP2
B9J77_00460	Contig_1_CDS_B9J77_00460	CDS	Contig_1	88141	88929	-	262						0	Cyto	1677.69	668	855.976	821.711	hypothetical protein	Archaea	Thaumarchaeota	Candidatus Nitrosotenuis
B9J77_00465	Contig_1_CDS_B9J77_00465	CDS	Contig_1	88939	89718	-	259	K22699	thi4; sulfide-dependent adenosine diphosphate thiazole synthase [EC:2.4.2.59]	COG1635	Archaeal ribulose 1,5-bisphosphate synthetase/yeast thiazole synthase	H	0	Cyto	2003.52	420	899.466	1104.05	thiazole biosynthesis protein	Archaea	Euryarchaeota	Methanocella
B9J77_00470	Contig_1_CDS_larE	CDS	Contig_1	89960	90766	+	268	K06864	uncharacterized protein	COG1606	ATP-utilizing enzyme, PP-loop superfamily	R	0	Cyto	2216.79	294	1054.85	1161.94	ATP-dependent sacrificial sulfur transferaseLarE	Bacteria	Firmicutes - Clostridia	Carboxydothermus
B9J77_00475	Contig_1_CDS_B9J77_00475	CDS	Contig_1	90763	91794	+	343	K00566	mnmA, trmU, TRMU; tRNA-specific 2-thiouridylase [EC:2.8.1.-]	COG0301	Adenylyl- and sulfurtransferase ThiI, participates in tRNA 4-thiouridine and thiamine biosynthesis	HJ	0	CytoMem	1944.92	463	1110.07	834.85	hypothetical protein	Bacteria	Planctomycetes	Candidatus Kuenenia
B9J77_00480	Contig_1_CDS_gatA	CDS	Contig_1	91807	93249	+	480	K02433	gatA, QRSL1; aspartyl-tRNA(Asn)/glutamyl-tRNA(Gln) amidotransferase subunit A [EC:6.3.5.6 6.3.5.7]	COG0154	Asp-tRNAAsn/Glu-tRNAGln amidotransferase A subunit or related amidase	J	0	Cyto	2066.9	381	1078.25	988.646	Asp-tRNA(Asn) Glu-tR NA(Gln) amidotransferasesubunit GatA	Bacteria	Firmicutes - Clostridia	Acetohalobium
B9J77_00485	Contig_1_CDS_gatB	CDS	Contig_1	93306	94754	+	482	K02434	gatB, PET112; aspartyl-tRNA(Asn)/glutamyl-tRNA(Gln) amidotransferase subunit B [EC:6.3.5.6 6.3.5.7]	COG0064	Asp-tRNAAsn/Glu-tRNAGln amidotransferase B subunit	J	0	Cyto	2495.06	198	1173.9	1321.16	Asp-tRNA(Asn) Glu-tR NA(Gln) amidotransferasesubunit GatB	Bacteria	Firmicutes - Clostridia	Halothermothrix
B9J77_00490	Contig_1_CDS_B9J77_00490	CDS	Contig_1	94838	95653	+	271	K07059	uncharacterized protein	COG0705	Membrane associated serine protease, rhomboid family	O	6	CytoMem	2863.02	111	1355.55	1507.47	rhomboid family intramembrane serine protease	Bacteria	Calditrichaeota	Caldithrix
B9J77_00495	Contig_1_CDS_B9J77_00495	CDS	Contig_1	95643	96227	+	194			COG0491	Glyoxylase or a related metal-dependent hydrolase, beta-lactamase superfamily II	R	0	Cyto	1629.34	700	902.291	727.053	MBL fold metallo-hydrolase	Bacteria	Firmicutes - Clostridia	Desulfotomaculum
B9J77_00500	Contig_1_CDS_B9J77_00500	CDS	Contig_1	96239	97513	+	424	K01689	ENO, eno; enolase [EC:4.2.1.11]	COG0148	Enolase	G	0	Cyto	1873.11	521	964.724	908.387	phosphopyruvate hydratase	Bacteria	Deltaproteobacteria	Syntrophus
B9J77_00505	Contig_1_CDS_B9J77_00505	CDS	Contig_1	97510	97770	+	86	K05589	ftsB; cell division protein FtsB	COG2919	Cell division protein FtsB	D	1	Cyto	2246.98	281	1506.13	740.853	septum formation initiator family protein	Bacteria	Other	Candidatus Methylomirabilis
B9J77_00520	Contig_1_CDS_B9J77_00520	CDS	Contig_1	97929	98882	-	317			COG2206	HD-GYP domain, c-di-GMP phosphodiesterase class II (or its inactivated variant)	T	0	Cyto	2327.56	252	1453.67	873.89	HD-GYP domain-containing protein	Bacteria	Firmicutes - Clostridia	Syntrophothermus
B9J77_00525	Contig_1_CDS_B9J77_00525	CDS	Contig_1	98888	99721	-	277	K02450	gspA; general secretion pathway protein A	COG3267	Type II secretory pathway, component ExeA (predicted ATPase)	U	0	Cyto	1857.61	530	1015.78	841.829	AAA family ATPase	Bacteria	Verrucomicrobia	Coraliomargarita
B9J77_00530	Contig_1_CDS_B9J77_00530	CDS	Contig_1	99858	102329	+	823	K01595	ppc; phosphoenolpyruvate carboxylase [EC:4.1.1.31]				1	Cyto	1581.24	734	780.524	800.718	hypothetical protein	Bacteria	Deinococcus-Thermus	Thermus
B9J77_00535	Contig_1_CDS_B9J77_00535	CDS	Contig_1	102331	102948	+	205	K10026	queE; 7-carboxy-7-deazaguanine synthase [EC:4.3.99.3]	COG0602	Organic radical activating enzyme	R	0	Cyto	1458.86	785	658.464	800.392	radical SAM protein	Bacteria	Other	Candidatus Methylomirabilis
B9J77_00540	Contig_1_CDS_B9J77_00540	CDS	Contig_1	103074	103622	+	182	K02626	pdaD; arginine decarboxylase [EC:4.1.1.19]	COG1945	Pyruvoyl-dependent arginine decarboxylase (PvlArgDC)	E	0	Unknown	1423.27	809	829.788	593.483	arginine decarboxylase, pyruvoyl-dependent	Archaea	Bathyarchaeota	Candidatus Bathyarchaeota archaeon BA2
B9J77_00545	Contig_1_CDS_B9J77_00545	CDS	Contig_1	103648	104046	+	132	K00248	ACADS, bcd; butyryl-CoA dehydrogenase [EC:1.3.8.1]	COG1960	Acyl-CoA dehydrogenase related to the alkylation response protein AidB	I	0	Cyto	867.748	959	500.246	367.502	acyl-CoA dehydrogenase family protein	Archaea	Euryarchaeota	Geoglobus
B9J77_00550	Contig_1_CDS_B9J77_00550	CDS	Contig_1	104033	104698	+	221	K09478	ACADSB; short/branched chain acyl-CoA dehydrogenase [EC:1.3.99.12]	COG1960	Acyl-CoA dehydrogenase related to the alkylation response protein AidB	I	0	Cyto	1777.33	591	946.691	830.637	acyl-CoA dehydrogenase	Archaea	Euryarchaeota	Geoglobus
B9J77_00555	Contig_1_CDS_dprA	CDS	Contig_1	104654	105784	-	376	K04096	smf; DNA processing protein	COG4277	Predicted DNA-binding protein with the Helix-hairpin-helix motif	R	0	Cyto	1903.94	500	796.488	1107.46	DNA-protecting protein DprA	Bacteria	Planctomycetes	Paludisphaera
B9J77_00560	Contig_1_CDS_B9J77_00560	CDS	Contig_1	105786	106319	-	177						0	Cyto	1066.55	931	439.404	627.141	hypothetical protein	Bacteria	Verrucomicrobia	Opitutus
B9J77_00565	Contig_1_CDS_B9J77_00565	CDS	Contig_1	106316	106825	-	169	K00891	aroK, aroL; shikimate kinase [EC:2.7.1.71]	COG0703	Shikimate kinase	E	0	Cyto	1615.23	707	756.24	858.989	shikimate kinase	Bacteria	Firmicutes - Clostridia	Acetohalobium
B9J77_00570	Contig_1_CDS_B9J77_00570	CDS	Contig_1	106822	107946	-	374	K01736	aroC; chorismate synthase [EC:4.2.3.5]	COG0082	Chorismate synthase	E	0	Cyto	1611.08	711	826.645	784.433	chorismate synthase	Bacteria	Firmicutes - Clostridia	Thermincola
B9J77_00575	Contig_1_CDS_B9J77_00575	CDS	Contig_1	107949	108770	-	273	K02654	pilD, pppA; leader peptidase (prepilin peptidase) / N-methyltransferase [EC:3.4.23.43 2.1.1.-]	COG1989	Prepilin signal peptidase PulO (type II secretory pathway) or related peptidase	NU	6	CytoMem	1293.4	882	784.592	508.812	prepilin peptidase	Bacteria	Deltaproteobacteria	Geobacter
B9J77_00580	Contig_1_CDS_B9J77_00580	CDS	Contig_1	108767	109648	-	293	K00014	aroE; shikimate dehydrogenase [EC:1.1.1.25]	COG0169	Shikimate 5-dehydrogenase	E	0	Cyto	2079.7	371	1150.01	929.689	shikimate dehydrogenase	Bacteria	Firmicutes - Clostridia	Halobacteroides
B9J77_00585	Contig_1_CDS_trmD	CDS	Contig_1	110068	110754	+	228	K00554	trmD; tRNA (guanine37-N1)-methyltransferase [EC:2.1.1.228]	COG0336	tRNA G37 N-methylase TrmD	J	0	Cyto	1512.48	761	675.751	836.728	tRNA (guanosine(37)-N1)-methyltrans ferase TrmD	Bacteria	Dictyoglomi	Dictyoglomus
B9J77_00590	Contig_1_CDS_rplS	CDS	Contig_1	110751	111122	+	123	K02884	RP-L19, MRPL19, rplS; large subunit ribosomal protein L19	COG0335	Ribosomal protein L19	J	0	Cyto	1961.56	447	724.54	1237.02	50S ribosomal protein L19	Bacteria	Firmicutes - Clostridia	Desulfofundulus
B9J77_00595	Contig_1_CDS_B9J77_00595	CDS	Contig_1	111070	111705	+	211	K03470	rnhB; ribonuclease HII [EC:3.1.26.4]	COG0164	Ribonuclease HII	L	1	Cyto	1834.92	544	916.512	918.408	ribonuclease HII	Bacteria	Firmicutes - Clostridia	Halobacteroides
B9J77_00600	Contig_1_CDS_B9J77_00600	CDS	Contig_1	111590	112051	+	153	K07460	yraN; putative endonuclease	COG0792	Predicted endonuclease distantly related to archaeal Holliday junction resolvase	L	0	Cyto	2260.01	277	1345.87	914.137	YraN family protein	Bacteria	Deltaproteobacteria	Desulfatibacillum
B9J77_00605	Contig_1_CDS_B9J77_00605	CDS	Contig_1	112214	112504	+	96		cobS, cobV; adenosylcobinamide-GDP ribazoletransferase [EC:2.7.8.26]				0	Unknown	1284.55	886	746.341	538.208	hypothetical protein	Bacteria	Firmicutes - Clostridia	Clostridium
B9J77_00610	Contig_1_CDS_B9J77_00610	CDS	Contig_1	112593	113102	-	169	K01704	leuD; 3-isopropylmalate/(R)-2-methylmalate dehydratase small subunit [EC:4.2.1.33 4.2.1.35]	COG0066	3-isopropylmalate dehydratase small subunit	E	0	CytoMem	1083.69	927	484.143	599.551	3-isopropylmalate dehydratase	Bacteria	Firmicutes - Clostridia	Desulfofundulus
B9J77_00615	Contig_1_CDS_moaA	CDS	Contig_1	113342	114289	+	315	K03639	MOCS1, moaA; molybdenum cofactor biosynthesis protein	COG2896	Molybdenum cofactor biosynthesis enzyme MoaA	H	0	Cyto	1595.07	725	873.925	721.146	GTP 3',8-cyclase MoaA	Bacteria	Thermodesulfobacteria	Thermodesulfobacterium
B9J77_00620	Contig_1_CDS_moaC	CDS	Contig_1	114289	114741	+	150	K03637	moaC; molybdenum cofactor biosynthesis protein C	COG0315	Molybdenum cofactor biosynthesis enzyme	H	0	Cyto	2023.39	407	988.215	1035.18	cyclic pyranopterin monophosphate synthase MoaC	Bacteria	Firmicutes - Clostridia	Syntrophothermus
B9J77_00625	Contig_1_CDS_B9J77_00625	CDS	Contig_1	114747	116012	+	421	K03750	moeA; molybdopterin molybdotransferase [EC:2.10.1.1]	COG0303	Molybdopterin biosynthesis enzyme	H	0	Cyto	2407.84	223	1047.22	1360.62	molybdopterin molybdenumtransferase MoeA	Bacteria	Planctomycetes	Candidatus Kuenenia
B9J77_00630	Contig_1_CDS_B9J77_00630	CDS	Contig_1	116030	116305	+	91	K03530	hupB; DNA-binding protein HU-beta	COG0776	Bacterial nucleoid DNA-binding protein	L	0	Cyto	2204.58	302	897.508	1307.08	HU family DNA-binding protein	Bacteria	Aquificae	Thermosulfidibacter
B9J77_00635	Contig_1_CDS_B9J77_00635	CDS	Contig_1	116314	117606	+	430	K01892	HARS, hisS; histidyl-tRNA synthetase [EC:6.1.1.21]	COG0124	Histidyl-tRNA synthetase	J	0	Cyto	1889.78	510	873.044	1016.73	histidine--tRNA ligase	Bacteria	Firmicutes - Clostridia	Acetohalobium
B9J77_00640	Contig_1_CDS_der	CDS	Contig_1	117750	119207	-	485	K03977	engA; GTP-binding protein	COG1160	Predicted GTPases	R	0	CytoMem	2167.64	326	900.509	1267.13	ribosome biogenesis GTPase Der	Bacteria	Firmicutes - Clostridia	Acetohalobium
B9J77_00650	Contig_1_CDS_proC	CDS	Contig_1	120061	120876	+	271	K00286	proC; pyrroline-5-carboxylate reductase [EC:1.5.1.2]	COG0345	Pyrroline-5-carboxylate reductase	E	0	Cyto	1376.69	840	554.102	822.584	pyrroline-5-carboxyl ate reductase	Bacteria	Firmicutes - Clostridia	Desulfofarcimen
B9J77_00655	Contig_1_CDS_mtnP	CDS	Contig_1	120873	121727	+	284	K00772	mtaP; 5'-methylthioadenosine phosphorylase [EC:2.4.2.28]	COG0005	Purine nucleoside phosphorylase	F	0	Cyto	1700.1	646	865.642	834.463	S-methyl-5'-thioaden osine phosphorylase	Bacteria	Planctomycetes	Candidatus Kuenenia
B9J77_00660	Contig_1_CDS_B9J77_00660	CDS	Contig_1	121809	124622	+	937	K01870	IARS, ileS; isoleucyl-tRNA synthetase [EC:6.1.1.5]	COG0060	Isoleucyl-tRNA synthetase	J	0	Cyto	1646.49	690	762.516	883.972	isoleucine--tRNA ligase	Bacteria	Firmicutes - Clostridia	Moorella
B9J77_00665	Contig_1_CDS_B9J77_00665	CDS	Contig_1	124623	125009	+	128	K06204	dksA; DnaK suppressor protein	COG1734	RNA polymerase-binding transcription factor DksA	J	0	Cyto	1479.49	776	720.332	759.156	TraR DksA family transcriptional regulator	Bacteria	Calditrichaeota	Caldithrix
B9J77_00670	Contig_1_CDS_lspA	CDS	Contig_1	125002	125484	+	160	K03101	lspA; signal peptidase II [EC:3.4.23.36]	COG0597	Lipoprotein signal peptidase	MU	4	CytoMem	1060.28	934	502.69	557.589	signal peptidase II	Bacteria	Firmicutes - Clostridia	Moorella
B9J77_00675	Contig_1_CDS_lgt	CDS	Contig_1	125491	126147	+	218	K13292	lgt, umpA; phosphatidylglycerol:prolipoprotein diacylglycerol transferase [EC:2.-.-.-]	COG0682	Prolipoprotein diacylglyceryltransferase	M	4	CytoMem	1667.91	680	852.624	815.283	prolipoprotein diacylglyceryl transferase	Bacteria	Deltaproteobacteria	Desulfatibacillum
B9J77_00680	Contig_1_CDS_B9J77_00680	CDS	Contig_1	126303	127439	+	378	K16291	erfK; L,D-transpeptidase	COG1388	LysM repeat	M	1	Cyto	1474.93	779	703.621	771.312	tetratricopeptide repeat protein	Bacteria	Planctomycetes	Candidatus Kuenenia
B9J77_00685	Contig_1_CDS_B9J77_00685	CDS	Contig_1	127429	128436	+	335	K01962	accA; acetyl-CoA carboxylase carboxyl transferase subunit alpha [EC:6.4.1.2]	COG0825	Acetyl-CoA carboxylase alpha subunit	I	0	Cyto	1328.76	863	525.306	803.449	acetyl-CoA carboxylase carboxyltransferasesubunit alpha	Bacteria	Chrysiogenetes	Desulfurispirillum
B9J77_00690	Contig_1_CDS_B9J77_00690	CDS	Contig_1	128426	130114	+	562	K02454	gspE; general secretion pathway protein E	COG2804	Type II secretory pathway ATPase GspE/PulE or T4P pilus assembly pathway ATPase PilB	NUW	0	Cyto	1782.66	588	780.102	1002.55	type II IV secretion system protein	Bacteria	Kiritimatiellaeota	Kiritimatiella
B9J77_00695	Contig_1_CDS_B9J77_00695	CDS	Contig_1	130144	131214	+	356	K02669	pilT; twitching motility protein PilT	COG2805	Tfp pilus assembly protein PilT, pilus retraction ATPase	NW	0	Cyto	1938.73	469	1030.86	907.868	type IV pilus twitching motility protein PilT	Bacteria	Planctomycetes	Thermogutta
B9J77_00700	Contig_1_CDS_B9J77_00700	CDS	Contig_1	131290	132843	+	517	K02454	gspE; general secretion pathway protein E	COG2804	Type II secretory pathway ATPase GspE/PulE or T4P pilus assembly pathway ATPase PilB	NUW	0	Cyto	1824.9	550	843.183	981.713	type II IV secretion system protein	Bacteria	Planctomycetes	Thermogutta
B9J77_00705	Contig_1_CDS_B9J77_00705	CDS	Contig_1	132849	134096	+	415	K02653	pilC; type IV pilus assembly protein PilC	COG1459	Type II secretory pathway, component PulF	NUW	3	CytoMem	1326.41	864	676.313	650.099	type II secretion system F family protein	Bacteria	Kiritimatiellaeota	Kiritimatiella
B9J77_00710	Contig_1_CDS_B9J77_00710	CDS	Contig_1	134093	135487	+	464	K07714	atoC; two-component system, NtrC family, response regulator AtoC	COG2204	DNA-binding transcriptional response regulator, NtrC family, contains REC, AAA-type ATPase, and a Fis-type DNA-binding domains	T	0	Cyto	1806.15	568	798.593	1007.56	sigma-54-dependent Fis family transcriptionalregulator	Bacteria	Deltaproteobacteria	Desulfuromonas
B9J77_00715	Contig_1_CDS_B9J77_00715	CDS	Contig_1	135484	136593	+	369	K02482	two-component system, NtrC family, sensor kinase [EC:2.7.13.3]	COG4191	Signal transduction histidine kinase regulating C4-dicarboxylate transport system	T	2	CytoMem	1332.85	859	743.275	589.576	hypothetical protein	Bacteria	Deltaproteobacteria	Desulfuromonas
B9J77_00720	Contig_1_CDS_pilM	CDS	Contig_1	136781	138304	+	507	K02662	pilM; type IV pilus assembly protein PilM	COG4972	Tfp pilus assembly protein, ATPase PilM	NW	1	Cyto	1541.5	752	760.314	781.188	type IV pilus assembly protein PilM	Bacteria	Kiritimatiellaeota	Kiritimatiella
B9J77_00725	Contig_1_CDS_B9J77_00725	CDS	Contig_1	138368	139168	+	266						1	CytoMem	901.103	957	395.865	505.237	hypothetical protein	Plants	Ferns	Selaginella
B9J77_00735	Contig_1_CDS_B9J77_00735	CDS	Contig_1	139790	141490	+	566	K01448	amiA, amiB, amiC; N-acetylmuramoyl-L-alanine amidase [EC:3.5.1.28]				1	Cyto	2306.45	258	1110.04	1196.41	AMIN domain-containing protein	Bacteria	Gammaproteobacteria - Others	Sedimenticola
B9J77_00740	Contig_1_CDS_B9J77_00740	CDS	Contig_1	141496	142512	+	338	K02666	pilQ; type IV pilus assembly protein PilQ	COG1450	Type II secretory pathway component GspD/PulD (secretin)	U	1	Cyto	1599.24	723	702.196	897.047	hypothetical protein	Bacteria	Planctomycetes	Phycisphaerae bacterium L21-RPul-D3
B9J77_00745	Contig_1_CDS_B9J77_00745	CDS	Contig_1	142509	143486	+	325	K02453	gspD; general secretion pathway protein D	COG1450	Type II secretory pathway component GspD/PulD (secretin)	U	0	CytoMem	1667.94	679	957.765	710.171	type II secretion system protein GspD	Bacteria	Armatimonadetes	Fimbriimonas
B9J77_00750	Contig_1_CDS_bamD	CDS	Contig_1	143599	144567	+	322	K05807	bamD; outer membrane protein assembly factor BamD	COG4105	Outer membrane protein assembly factor BamD, BamD/ComL family	M	0	Cyto	1152.61	915	495.508	657.104	outer membrane protein assembly factor BamD	Bacteria	Other	Candidatus Methylomirabilis
B9J77_00755	Contig_1_CDS_B9J77_00755	CDS	Contig_1	144536	144991	+	151		tamB; translocation and assembly module TamB				0	Unknown	1946.24	462	861.729	1084.51	hypothetical protein	Bacteria	Acidobacteria	Luteitalea
B9J77_00760	Contig_1_CDS_holA	CDS	Contig_1	145001	145858	+	285	K02340	DPO3D1, holA; DNA polymerase III subunit delta [EC:2.7.7.7]	COG1466	DNA polymerase III, delta subunit	L	0	Cyto	2080.69	370	887.882	1192.8	DNA polymerase III subunit delta	Bacteria	Firmicutes - Clostridia	Moorella
B9J77_00765	Contig_1_CDS_rpsT	CDS	Contig_1	145777	146109	-	110	K02968	RP-S20, rpsT; small subunit ribosomal protein S20				0	Cyto	1889.34	512	727.494	1161.85	30S ribosomal protein S20	Bacteria	Deltaproteobacteria	Desulfatibacillum
B9J77_00775	Contig_1_CDS_dnaN	CDS	Contig_1	146244	147353	-	369	K02338	DPO3B, dnaN; DNA polymerase III subunit beta [EC:2.7.7.7]	COG0592	DNA polymerase III sliding clamp (beta) subunit, PCNA homolog	L	0	Cyto	1916.51	491	887.188	1029.32	DNA polymerase III subunit beta	Bacteria	Firmicutes - Clostridia	Halobacteroides
B9J77_00780	Contig_1_CDS_dnaA	CDS	Contig_1	147506	148807	-	433	K02313	dnaA; chromosomal replication initiator protein	COG0593	Chromosomal replication initiation ATPase DnaA	L	0	Cyto	1697.93	649	878.467	819.467	chromosomal replication initiator protein DnaA	Bacteria	Firmicutes - Bacilli	Aneurinibacillus
B9J77_00785	Contig_1_CDS_B9J77_00785	CDS	Contig_1	149074	150138	+	354	K07091	lptF; lipopolysaccharide export system permease protein	COG0795	Lipopolysaccharide export LptBFGC system, permease protein LptF	MN	6	CytoMem	1899.42	503	892.987	1006.43	YjgP YjgQ family permease	Bacteria	Deltaproteobacteria	Desulfuromonas
B9J77_00790	Contig_1_CDS_B9J77_00790	CDS	Contig_1	150158	151222	+	354	K11720	lptG; lipopolysaccharide export system permease protein	COG0795	Lipopolysaccharide export LptBFGC system, permease protein LptF	MN	7	CytoMem	1757.34	607	900.565	856.772	YjgP YjgQ family permease	Bacteria	Deltaproteobacteria	Syntrophus
B9J77_00795	Contig_1_CDS_lepB	CDS	Contig_1	151317	151928	-	203	K03100	lepB; signal peptidase I [EC:3.4.21.89]	COG0681	Signal peptidase I	U	1	CytoMem	1418.15	817	747.747	670.399	signal peptidase I	Bacteria	Deltaproteobacteria	Desulfuromonas
B9J77_00800	Contig_1_CDS_B9J77_00800	CDS	Contig_1	151925	153268	-	447	K15778	pmm-pgm; phosphomannomutase / phosphoglucomutase [EC:5.4.2.8 5.4.2.2]	COG1109	Phosphomannomutase	G	0	Cyto	1521.6	756	569.365	952.239	phosphomannomutase p hosphoglucomutase	Bacteria	Firmicutes - Clostridia	Caldanaerobacter
B9J77_00805	Contig_1_CDS_B9J77_00805	CDS	Contig_1	153269	153646	-	125	K01496	hisI; phosphoribosyl-AMP cyclohydrolase [EC:3.5.4.19]	COG0140	Phosphoribosyl-ATP pyrophosphohydrolase	E	0	Cyto	1720.64	631	841.69	878.954	phosphoribosyl-AMP cyclohydrolase	Bacteria	Firmicutes - Clostridia	Acetohalobium
B9J77_00810	Contig_1_CDS_B9J77_00810	CDS	Contig_1	153615	154565	-	316	K02517	htrB; lipid A biosynthesis lauroyl acyltransferase [EC:2.3.1.-]	COG1560	Lauroyl/myristoyl acyltransferase	I	0	Cyto	2030.79	402	809.556	1221.23	hypothetical protein	Bacteria	Firmicutes - Clostridia	Halanaerobium
B9J77_00815	Contig_1_CDS_B9J77_00815	CDS	Contig_1	154603	155022	-	139			COG0432	Thiamin phosphate synthase YjbQ, UPF0047 family	H	0	Cyto	1392.17	831	780.192	611.975	YjbQ family protein	Bacteria	Spirochaetes	Treponema
B9J77_00820	Contig_1_CDS_nth	CDS	Contig_1	155200	155835	+	211	K10773	NTH; endonuclease III [EC:4.2.99.18]	COG0177	Endonuclease III	L	0	Cyto	1051.53	939	489.72	561.814	endonuclease III	Bacteria	Thermodesulfobacteria	Thermodesulfobacterium
B9J77_00825	Contig_1_CDS_B9J77_00825	CDS	Contig_1	155881	156780	+	299	K16264	czcD, zitB; cobalt-zinc-cadmium efflux system protein	COG1230	Co/Zn/Cd efflux system component	P	6	CytoMem	1225.21	904	626.051	599.158	cation transporter	Archaea	Lokiarchaeota	Lokiarchaeum
B9J77_00830	Contig_1_CDS_B9J77_00830	CDS	Contig_1	156793	160008	+	1071	K01955	carB, CPA2; carbamoyl-phosphate synthase large subunit [EC:6.3.5.5]	COG0458	Carbamoylphosphate synthase large subunit	EF	0	Unknown	2032.42	400	974.2	1058.22	carbamoyl-phosphate synthase large subunit	Bacteria	Deltaproteobacteria	Syntrophus
B9J77_00835	Contig_1_CDS_recG	CDS	Contig_1	160024	162147	-	707	K03655	recG; ATP-dependent DNA helicase RecG [EC:3.6.4.12]	COG1200	RecG-like helicase	L	0	Cyto	1358.2	846	619.905	738.291	ATP-dependent DNA helicase RecG	Bacteria	Firmicutes - Clostridia	Thermincola
B9J77_00845	Contig_1_CDS_B9J77_00845	CDS	Contig_1	162515	163525	-	336						1	CytoMem	2386.06	231	1157.18	1228.88	hypothetical protein	Bacteria	Acidobacteria	Luteitalea
B9J77_00850	Contig_1_CDS_smpB	CDS	Contig_1	163531	163983	-	150	K03664	smpB; SsrA-binding protein	COG0691	tmRNA-binding protein	O	0	Cyto	1930.01	480	801.37	1128.64	SsrA-binding protein SmpB	Bacteria	Aquificae	Persephonella
B9J77_00860	Contig_1_CDS_B9J77_00860	CDS	Contig_1	164106	165293	-	395	K00088	guaB; IMP dehydrogenase [EC:1.1.1.205]	COG0516	IMP dehydrogenase/GMP reductase	F	0	Cyto	1293.07	883	625.38	667.691	GuaB3 family IMP dehydrogenase-related protein	Bacteria	Verrucomicrobia	Methylacidiphilum
B9J77_00865	Contig_1_CDS_B9J77_00865	CDS	Contig_1	165493	166620	-	375	K13954	yiaY; alcohol dehydrogenase [EC:1.1.1.1]	COG1454	Alcohol dehydrogenase, class IV	C	0	Cyto	1307.14	872	706.972	600.169	iron-containing alcohol dehydrogenase	Bacteria	Firmicutes - Clostridia	Ammonifex
B9J77_00870	Contig_1_CDS_proS	CDS	Contig_1	166787	168079	-	430	K01881	PARS, proS; prolyl-tRNA synthetase [EC:6.1.1.15]	COG0442	Prolyl-tRNA synthetase	J	0	Cyto	1754.61	610	837.361	917.247	proline--tRNA ligase	Bacteria	Firmicutes - Others	Turicibacter
B9J77_00875	Contig_1_CDS_B9J77_00875	CDS	Contig_1	168088	169221	-	377	K01129	dgt; dGTPase [EC:3.1.5.1]	COG0232	dGTP triphosphohydrolase	F	0	Cyto	2006.53	418	1102	904.526	deoxyguanosinetripho sphate triphosphohydrolase	Bacteria	Deltaproteobacteria	Geobacter
B9J77_00880	Contig_1_CDS_B9J77_00880	CDS	Contig_1	169234	169914	-	226						1	CytoMem	2890.13	104	1519.16	1370.97	hypothetical protein	Viruses	Viruses	vg
B9J77_00885	Contig_1_CDS_B9J77_00885	CDS	Contig_1	169926	170909	-	327						1	CytoMem	2527.24	188	1357.28	1169.97	hypothetical protein	Animals	Cnidarians	Exaiptasia
B9J77_00890	Contig_1_CDS_yacG	CDS	Contig_1	170988	171152	-	54	K09862	uncharacterized protein	COG3024	Endogenous inhibitor of DNA gyrase, YacG/DUF329 family	L	0	Extracellular	4905.62	7	2245.6	2660.02	DNA gyrase inhibitor YacG	Bacteria	Planctomycetes	Paludisphaera
B9J77_00895	Contig_1_CDS_B9J77_00895	CDS	Contig_1	171157	171381	-	74						0	Unknown	4704.4	9	1978.62	2725.78	zinc ribbon domain-containing protein	Bacteria	Deltaproteobacteria	Desulfobacula
B9J77_00905	Contig_1_CDS_B9J77_00905	CDS	Contig_1	171483	171812	-	109			COG0347	Nitrogen regulatory protein PII	TE	0	Unknown	2930.31	97	1853.89	1076.42	hypothetical protein	Bacteria	Calditrichaeota	Caldithrix
B9J77_00910	Contig_1_CDS_B9J77_00910	CDS	Contig_1	171830	173032	-	400	K15635	apgM; 2,3-bisphosphoglycerate-independent phosphoglycerate mutase [EC:5.4.2.12]	COG3635	2,3-bisphosphoglycerate-independent phosphoglycerate mutase, archeal type	G	0	Cyto	1896.89	506	1025.28	871.614	2,3-bisphosphoglycer ate-independentphosphoglycerat e mutase	Bacteria	Deltaproteobacteria	Bradymonas
B9J77_00915	Contig_1_CDS_rpsU	CDS	Contig_1	173016	173213	-	65	K02970	RP-S21, MRPS21, rpsU; small subunit ribosomal protein S21	COG0828	Ribosomal protein S21	J	0	Cyto	1823.57	552	1273.22	550.348	30S ribosomal protein S21	Bacteria	Gammaproteobacteria - Others	Sulfuricaulis
B9J77_00920	Contig_1_CDS_purQ	CDS	Contig_1	173284	174099	-	271	K01952	purL, PFAS; phosphoribosylformylglycinamidine synthase [EC:6.3.5.3]	COG0047	Phosphoribosylformylglycinamidine (FGAM) synthase, glutamine amidotransferase domain	F	0	Cyto	2557.47	179	1153.1	1404.37	phosphoribosylformyl glycinamidine synthase I	Bacteria	Deltaproteobacteria	Desulfobacula
B9J77_00925	Contig_1_CDS_B9J77_00925	CDS	Contig_1	174124	177165	-	1013	K01952	purL, PFAS; phosphoribosylformylglycinamidine synthase [EC:6.3.5.3]	COG0046	Phosphoribosylformylglycinamidine (FGAM) synthase, synthetase domain	F	0	Cyto	1823.02	553	892.575	930.446	phosphoribosylformyl glycinamidine synthase	Bacteria	Deltaproteobacteria	Syntrophus
B9J77_00930	Contig_1_CDS_gatC	CDS	Contig_1	177188	177475	-	95	K02435	gatC, GATC; aspartyl-tRNA(Asn)/glutamyl-tRNA(Gln) amidotransferase subunit C [EC:6.3.5.6 6.3.5.7]	COG0721	Asp-tRNAAsn/Glu-tRNAGln amidotransferase C subunit	J	0	Cyto	2541.29	184	784.035	1757.25	Asp-tRNA(Asn) Glu-tR NA(Gln) amidotransferasesubunit GatC	Bacteria	Firmicutes - Clostridia	Desulfofundulus
B9J77_00935	Contig_1_CDS_rsmA	CDS	Contig_1	177490	178344	-	284	K02528	ksgA; 16S rRNA (adenine1518-N6/adenine1519-N6)-dimethyltransferase [EC:2.1.1.182]	COG0030	16S rRNA A1518 and A1519 N6-dimethyltransferase RsmA/KsgA/DIM1 (may also have DNA glycosylase/AP lyase activity)	J	0	Cyto	1785.17	582	729.315	1055.85	16S rRNA(adenine(1518)-N(6) adenin e(1519)-N(6))-dimethyltransfer ase RsmA	Bacteria	Firmicutes - Clostridia	Geosporobacter
B9J77_00940	Contig_1_CDS_B9J77_00940	CDS	Contig_1	178337	179287	-	316	K03771	surA; peptidyl-prolyl cis-trans isomerase SurA [EC:5.2.1.8]	COG0760	Parvulin-like peptidyl-prolyl isomerase	O	0	CytoMem	3031.37	76	1284.02	1747.35	hypothetical protein	Bacteria	Spirochaetes	Spirochaeta
B9J77_00945	Contig_1_CDS_B9J77_00945	CDS	Contig_1	179856	180608	+	250			COG2801	Transposase InsO and inactivated derivatives	X	0	Cyto	2013.94	414	1170.53	843.407	helix-turn-helix domain-containing protein	Bacteria	Spirochaetes	Treponema
B9J77_00950	Contig_1_CDS_B9J77_00950	CDS	Contig_1	180605	181000	+	131						0	Unknown	2813.97	121	1418.49	1395.48	hypothetical protein	Bacteria	Planctomycetes	Gemmata
B9J77_00955	Contig_1_CDS_B9J77_00955	CDS	Contig_1	181199	181489	+	96	K04078	groES, HSPE1; chaperonin GroES	COG0234	Co-chaperonin GroES (HSP10)	O	0	Cyto	3136.83	66	1777.15	1359.68	co-chaperone GroES	Bacteria	Deltaproteobacteria	Desulfomonile
B9J77_00960	Contig_1_CDS_groL	CDS	Contig_1	181511	183142	+	543	K04077	groEL, HSPD1; chaperonin GroEL	COG0459	Chaperonin GroEL (HSP60 family)	O	0	Cyto	3321.87	46	1717.17	1604.7	chaperonin GroEL	Bacteria	Verrucomicrobia	Opitutus
B9J77_00965	Contig_1_CDS_rpmB	CDS	Contig_1	183212	183469	+	85	K02902	RP-L28, MRPL28, rpmB; large subunit ribosomal protein L28	COG0227	Ribosomal protein L28	J	0	Cyto	2740.94	136	1544.66	1196.28	50S ribosomal protein L28	Bacteria	Actinobacteria	Ilumatobacter
B9J77_00970	Contig_1_CDS_B9J77_00970	CDS	Contig_1	183398	184393	-	331	K07301	yrbG; cation:H+ antiporter	COG0530	Ca2+/Na+ antiporter	P	10	CytoMem	2878.47	107	1588.23	1290.25	hypothetical protein	Bacteria	Firmicutes - Clostridia	Acetohalobium
B9J77_00975	Contig_1_CDS_B9J77_00975	CDS	Contig_1	184457	185050	+	197	K21929	udg; uracil-DNA glycosylase [EC:3.2.2.27]	COG1573	Uracil-DNA glycosylase	L	0	Cyto	3133.77	68	1602.94	1530.84	uracil-DNA glycosylase	Bacteria	Nitrospirae	Nitrospira
B9J77_00980	Contig_1_CDS_B9J77_00980	CDS	Contig_1	185073	186317	+	414			COG1207	Bifunctional protein GlmU, N-acetylglucosamine-1-phosphate-uridyltransferase/glucosamine-1-phosphate-acetyltransferase	M	0	CytoMem	1554.83	747	737.262	817.572	hypothetical protein	Bacteria	Planctomycetes	Planctomyces
B9J77_00985	Contig_1_CDS_phoU	CDS	Contig_1	186458	187141	+	227	K02039	phoU; phosphate transport system protein	COG0704	Phosphate uptake regulator	P	0	Cyto	878.676	958	435.23	443.446	phosphate transport system regulatory proteinPhoU	Bacteria	Planctomycetes	Candidatus Kuenenia
B9J77_00990	Contig_1_CDS_B9J77_00990	CDS	Contig_1	187157	187603	-	148	K01493	comEB; dCMP deaminase [EC:3.5.4.12]	COG2131	Deoxycytidylate deaminase	F	0	Cyto	922.338	956	533.39	388.948	cytidine deaminase	Bacteria	Firmicutes - Clostridia	Thermosediminibacter
B9J77_00995	Contig_1_CDS_B9J77_00995	CDS	Contig_1	187593	188831	-	412	K00600	glyA, SHMT; glycine hydroxymethyltransferase [EC:2.1.2.1]	COG0112	Glycine/serine hydroxymethyltransferase	E	0	Cyto	1577.77	738	912.904	664.868	serine hydroxymethyltransferase	Bacteria	Dictyoglomi	Dictyoglomus
B9J77_01000	Contig_1_CDS_rpiB	CDS	Contig_1	188809	189267	-	152	K01808	rpiB; ribose 5-phosphate isomerase B [EC:5.3.1.6]	COG0698	Ribose 5-phosphate isomerase RpiB	G	0	CytoMem	2513.16	193	1336.02	1177.13	ribose 5-phosphate isomerase B	Bacteria	Firmicutes - Clostridia	Acetohalobium
B9J77_01005	Contig_1_CDS_B9J77_01005	CDS	Contig_1	189264	191021	-	585	K01945	purD; phosphoribosylamine--glycine ligase [EC:6.3.4.13]	COG0151	Phosphoribosylamine-glycine ligase	F	0	Cyto	2599.8	168	1259.69	1340.11	phosphoribosylamine- -glycine ligase	Bacteria	Firmicutes - Clostridia	Ammonifex
B9J77_01010	Contig_1_CDS_purH	CDS	Contig_1	191060	192625	-	521	K00602	purH; phosphoribosylaminoimidazolecarboxamide formyltransferase / IMP cyclohydrolase [EC:2.1.2.3 3.5.4.10]	COG0138	AICAR transformylase/IMP cyclohydrolase PurH	F	0	Cyto	1675.97	670	772.462	903.503	bifunctionalphosphor ibosylaminoimidazolecarboxamid eformyltransferase IMP cyclohydrolase PurH	Bacteria	Deltaproteobacteria	Syntrophus
B9J77_01015	Contig_1_CDS_B9J77_01015	CDS	Contig_1	192646	193698	-	350	K01933	purM; phosphoribosylformylglycinamidine cyclo-ligase [EC:6.3.3.1]	COG0150	Phosphoribosylaminoimidazole (AIR) synthetase	F	0	Cyto	2809.06	123	1406.27	1402.79	phosphoribosylformyl glycinamidine cyclo-ligase	Bacteria	Deltaproteobacteria	Pelobacter
B9J77_01020	Contig_1_CDS_B9J77_01020	CDS	Contig_1	193706	194680	-	324	K03799	htpX; heat shock protein HtpX [EC:3.4.24.-]	COG0501	Zn-dependent protease with chaperone function	O	4	CytoMem	1700.09	647	785.858	914.235	peptidase	Archaea	Euryarchaeota	Methanothermus
B9J77_01025	Contig_1_CDS_B9J77_01025	CDS	Contig_1	195133	195570	-	145						0	Cyto	4272.88	12	2710.1	1562.78	PIN domain-containing protein	Bacteria	Chloroflexi	Candidatus Promineofilum
B9J77_01030	Contig_1_CDS_B9J77_01030	CDS	Contig_1	195554	195790	-	78						0	Cyto	6322.45	3	2148.98	4173.47	hypothetical protein	Bacteria	Calditrichaeota	Caldithrix
B9J77_01035	Contig_1_CDS_B9J77_01035	CDS	Contig_1	195942	196193	-	83		tfdB; 2,4-dichlorophenol 6-monooxygenase [EC:1.14.13.20]				0	Cyto	4322.69	11	1596.91	2725.78	hypothetical protein	Bacteria	Actinobacteria	Rhodococcus
B9J77_01040	Contig_1_CDS_xseA	CDS	Contig_1	196208	197692	-	494	K03601	xseA; exodeoxyribonuclease VII large subunit [EC:3.1.11.6]	COG1570	Exonuclease VII, large subunit	L	0	Cyto	2359.66	241	1151.14	1208.53	exodeoxyribonuclease VII large subunit	Bacteria	Gammaproteobacteria - Others	Candidatus Thioglobus
B9J77_01050	Contig_1_CDS_B9J77_01050	CDS	Contig_1	198130	>198247	-	38			COG0863	DNA modification methylase	L	0	Unknown	442.333	984	95.6141	346.719	DNA methylase	Archaea	Thaumarchaeota	Nitrososphaera
B9J77_01055	Contig_2_CDS_B9J77_01055	CDS	Contig_2	82	1383	-	433	K03292	TC.GPH; glycoside/pentoside/hexuronide:cation symporter, GPH family	COG2211	Na+/melibiose symporter or related transporter	G	12	CytoMem	1930.38	479	1021.33	909.047	MFS transporter	Bacteria	Cyanobacteria	Crinalium
B9J77_01060	Contig_2_CDS_B9J77_01060	CDS	Contig_2	1610	3328	-	572	K01599	hemE, UROD; uroporphyrinogen decarboxylase [EC:4.1.1.37]	COG0407	Uroporphyrinogen-III decarboxylase	H	0	Cyto	2518.49	192	1362.76	1155.73	hypothetical protein	Bacteria	Planctomycetes	Thermogutta
B9J77_01065	Contig_2_CDS_B9J77_01065	CDS	Contig_2	3767	4240	-	157						1	CytoMem	627.964	974	436.934	191.03	hypothetical protein	Bacteria	Deinococcus-Thermus	Thermus
B9J77_01070	Contig_2_CDS_B9J77_01070	CDS	Contig_2	4251	4760	-	169						1	CytoMem	1324.58	865	727.723	596.856	hypothetical protein	Bacteria	Bacteroidetes	Flavobacteriaceae bacterium UJ101
B9J77_01075	Contig_2_CDS_B9J77_01075	CDS	Contig_2	4757	6385	-	542	K00298	N5-(carboxyethyl)ornithine synthase [EC:1.5.1.24]				0	Cyto	1931.99	477	880.669	1051.32	hypothetical protein	Bacteria	Firmicutes - Clostridia	Peptoclostridium
B9J77_01080	Contig_2_CDS_B9J77_01080	CDS	Contig_2	6382	7593	-	403	K02653	pilC; type IV pilus assembly protein PilC	COG1459	Type II secretory pathway, component PulF	NUW	3	CytoMem	1405.81	826	605.769	800.043	type II secretion system F family protein	Bacteria	Betaproteobacteria	Sulfuritalea
B9J77_01085	Contig_2_CDS_B9J77_01085	CDS	Contig_2	7586	9247	-	553	K02652	pilB; type IV pilus assembly protein PilB	COG2804	Type II secretory pathway ATPase GspE/PulE or T4P pilus assembly pathway ATPase PilB	NUW	0	Cyto	1973.76	442	961.469	1012.3	type II secretion system protein GspE	Bacteria	Synergistetes	Thermovirga
B9J77_01090	Contig_2_CDS_B9J77_01090	CDS	Contig_2	9303	9770	-	155		SERPINB; serpin B				0	Cyto	2368.49	238	1490.72	877.77	PilZ domain-containing protein	Animals	Vertebrates	Lipotes
B9J77_01095	Contig_2_CDS_tsaE	CDS	Contig_2	9988	10464	+	158	K06925	UPF0079 ATP-binding protein	COG0802	tRNA A37 threonylcarbamoyladenosine biosynthesis protein TsaE	J	0	Cyto	2593.93	171	1137.52	1456.41	tRNA(adenosine(37)-N 6)-threonylcarbamoyltransferas e complexATPase subunit type 1 TsaE	Bacteria	Firmicutes - Bacilli	Fictibacillus
B9J77_01100	Contig_2_CDS_tsaB	CDS	Contig_2	10433	11095	+	220	K14742	yeaZ; hypothetical protease [EC:3.4.-.-]	COG1214	tRNA A37 threonylcarbamoyladenosine modification protein TsaB	J	0	Cyto	1586.63	731	716.02	870.607	tRNA(adenosine(37)-N 6)-threonylcarbamoyltransferas e complexdimerization subunit type 1 TsaB	Bacteria	Firmicutes - Clostridia	Geosporobacter
B9J77_01105	Contig_2_CDS_rimI	CDS	Contig_2	11117	11557	+	146	K03789	rimI; ribosomal-protein-alanine N-acetyltransferase [EC:2.3.1.128]	COG0456	Ribosomal protein S18 acetylase RimI and related acetyltransferases	J	0	Cyto	2233.05	287	886.563	1346.48	ribosomal-protein-al anine N-acetyltransferase	Bacteria	Firmicutes - Clostridia	Caldanaerobacter
B9J77_01110	Contig_2_CDS_B9J77_01110	CDS	Contig_2	11576	12505	+	309	K00024	mdh; malate dehydrogenase [EC:1.1.1.37]	COG0039	Malate/lactate dehydrogenase	C	0	Cyto	1446.07	798	745.011	701.062	malate dehydrogenase	Archaea	Euryarchaeota	Methanohalobium
B9J77_01115	Contig_2_CDS_secD	CDS	Contig_2	12575	15343	+	922	K03072	secD; preprotein translocase subunit SecD	COG0342	Preprotein translocase subunit SecD	U	12	CytoMem	2134.52	343	1047.82	1086.7	protein translocase subunit SecD	Bacteria	Thermodesulfobacteria	Thermodesulfatator
B9J77_01120	Contig_2_CDS_B9J77_01120	CDS	Contig_2	15367	16713	+	448	K01915	glnA; glutamine synthetase [EC:6.3.1.2]	COG0174	Glutamine synthetase	E	0	Cyto	1984.6	432	898.82	1085.78	glutamine synthetase	Bacteria	Dictyoglomi	Dictyoglomus
B9J77_01125	Contig_2_CDS_B9J77_01125	CDS	Contig_2	16708	17994	-	428	K00003	homoserine dehydrogenase [EC:1.1.1.3]	COG0460	Homoserine dehydrogenase	E	0	Cyto	1698.67	648	981.376	717.294	homoserine dehydrogenase	Bacteria	Nitrospirae	Thermodesulfovibrio
B9J77_01130	Contig_2_CDS_ribD	CDS	Contig_2	18255	19346	+	363	K11752	ribD; diaminohydroxyphosphoribosylaminopyrimidine deaminase / 5-amino-6-(5-phosphoribosylamino)uracil reductase [EC:3.5.4.26 1.1.1.193]	COG1985	Pyrimidine reductase, riboflavin biosynthesis	H	0	Cyto	1891.75	509	860.428	1031.32	bifunctionaldiaminoh ydroxyphosphoribosylaminopyrim idinedeaminase 5-amino-6-(5-ph osphoribosylamino)uracilreduct ase RibD	Bacteria	Firmicutes - Clostridia	Pelotomaculum
B9J77_01135	Contig_2_CDS_B9J77_01135	CDS	Contig_2	19327	19983	+	218	K00793	ribE, RIB5; riboflavin synthase [EC:2.5.1.9]	COG0307	Riboflavin synthase alpha chain	H	0	Cyto	2406.97	225	1138.48	1268.48	riboflavin synthase	Bacteria	Firmicutes - Clostridia	Desulfofundulus
B9J77_01140	Contig_2_CDS_B9J77_01140	CDS	Contig_2	19986	21188	+	400	K14652	ribBA; 3,4-dihydroxy 2-butanone 4-phosphate synthase / GTP cyclohydrolase II [EC:4.1.99.12 3.5.4.25]	COG0807	GTP cyclohydrolase II	H	0	Cyto	3191.75	59	1608.77	1582.98	bifunctional3,4-dihy droxy-2-butanone-4-phosphate synthase GTPcyclohydrolase II	Bacteria	Firmicutes - Clostridia	Thermacetogenium
B9J77_01145	Contig_2_CDS_B9J77_01145	CDS	Contig_2	21224	21691	+	155	K00794	ribH, RIB4; 6,7-dimethyl-8-ribityllumazine synthase [EC:2.5.1.78]	COG0054	6,7-dimethyl-8-ribityllumazine synthase (Riboflavin synthase beta chain)	H	0	Cyto	2018.01	411	833.857	1184.15	6,7-dimethyl-8-ribit yllumazine synthase	Bacteria	Firmicutes - Clostridia	Thermincola
B9J77_01150	Contig_2_CDS_nusB	CDS	Contig_2	21694	22116	+	140	K03625	nusB; N utilization substance protein B	COG0781	Transcription termination factor NusB	K	0	Cyto	1695.22	652	704.592	990.626	transcription antitermination factor NusB	Bacteria	Planctomycetes	Candidatus Kuenenia
B9J77_01155	Contig_2_CDS_B9J77_01155	CDS	Contig_2	22106	22963	+	285	K07053	3',5'-nucleoside bisphosphate phosphatase [EC:3.1.3.97]	COG0613	Predicted metal-dependent phosphoesterase TrpH, contains PHP domain	R	0	Unknown	1619.16	703	799.012	820.147	PHP domain-containing protein	Bacteria	Firmicutes - Clostridia	Halobacteroides
B9J77_01160	Contig_2_CDS_B9J77_01160	CDS	Contig_2	22916	24172	-	418			COG0612	Predicted Zn-dependent peptidase	R	0	CytoMem	2686.17	147	1464.75	1221.42	insulinase family protein	Bacteria	Firmicutes - Clostridia	Pelotomaculum
B9J77_01165	Contig_2_CDS_B9J77_01165	CDS	Contig_2	24183	26609	-	808	K01869	LARS, leuS; leucyl-tRNA synthetase [EC:6.1.1.4]	COG0495	Leucyl-tRNA synthetase	J	0	Cyto	2001.8	421	1186.02	815.772	leucine--tRNA ligase	Bacteria	Chlorobi	Melioribacter
B9J77_01170	Contig_2_CDS_B9J77_01170	CDS	Contig_2	26717	27112	-	131						1	Cyto	1559.23	745	762.178	797.056	hypothetical protein	Bacteria	Firmicutes - Clostridia	Desulfotomaculum
B9J77_01175	Contig_2_CDS_B9J77_01175	CDS	Contig_2	27167	28177	-	336			COG4864	Uncharacterized protein YqfA, UPF0365 family	S	1	Cyto	1499.64	765	578.142	921.493	UPF0365 family protein	Bacteria	Firmicutes - Clostridia	Tepidanaerobacter
B9J77_01180	Contig_2_CDS_B9J77_01180	CDS	Contig_2	28207	28668	-	153	K07403	nfeD; membrane-bound serine protease (ClpP class)	COG1030	Membrane-bound serine protease (ClpP class)	O	2	CytoMem	1919.79	487	686.339	1233.46	hypothetical protein	Bacteria	Firmicutes - Clostridia	Herbivorax
B9J77_01185	Contig_2_CDS_B9J77_01185	CDS	Contig_2	28835	30349	-	504	K07403	nfeD; membrane-bound serine protease (ClpP class)	COG1030	Membrane-bound serine protease (ClpP class)	O	5	CytoMem	1480.22	775	618.585	861.635	nodulation protein NfeD	Bacteria	Chlorobi	Melioribacter
B9J77_01195	Contig_2_CDS_B9J77_01195	CDS	Contig_2	30730	31140	-	136	K03469	RNASEH1, rnhA; ribonuclease HI [EC:3.1.26.4]	COG0328	Ribonuclease HI	L	0	Cellwall	1673.95	675	798.395	875.554	ribonuclease H	Bacteria	Firmicutes - Clostridia	Thermosediminibacter
B9J77_01200	Contig_2_CDS_B9J77_01200	CDS	Contig_2	31133	31843	-	236	K07164	uncharacterized protein	COG1579	Predicted nucleic acid-binding protein, contains Zn-ribbon domain	R	0	Cyto	1300.67	876	608.933	691.736	hypothetical protein	Bacteria	Aquificae	Thermosulfidibacter
B9J77_01205	Contig_2_CDS_B9J77_01205	CDS	Contig_2	31850	32725	-	291	K00297	metF, MTHFR; methylenetetrahydrofolate reductase (NADPH) [EC:1.5.1.20]	COG0685	5,10-methylenetetrahydrofolate reductase	E	0	Cyto	2165.3	327	1087.8	1077.5	5,10-methylenetetrah ydrofolate reductase	Bacteria	Firmicutes - Clostridia	Blautia
B9J77_01210	Contig_2_CDS_B9J77_01210	CDS	Contig_2	32722	33378	-	218		metV	COG4656	Na+-translocating ferredoxin:NAD+ oxidoreductase RNF, RnfC subunit	C	0	Cyto	1269.63	888	860.583	409.042	5,10-methylenetetrah ydrofolate reductase	Bacteria	Firmicutes - Clostridia	Thermoanaerobacter
B9J77_01215	Contig_2_CDS_B9J77_01215	CDS	Contig_2	33393	34595	-	400	K00335	nuoF; NADH-quinone oxidoreductase subunit F [EC:1.6.5.3]	COG1894	NADH:ubiquinone oxidoreductase, NADH-binding 51 kD subunit (chain F)	C	0	Cyto	2599.56	169	1174.28	1425.28	NADH-quinone oxidoreductase subunit F	Bacteria	Firmicutes - Clostridia	Mahella
B9J77_01220	Contig_2_CDS_nuoE1	CDS	Contig_2	34628	35074	-	148	K00334	nuoE; NADH-quinone oxidoreductase subunit E [EC:1.6.5.3]	COG1905	NADH:ubiquinone oxidoreductase 24 kD subunit (chain E)	C	0	Cyto	1010.26	944	583.964	426.294	NADH-quinone oxidoreductase subunit NuoE	Bacteria	Firmicutes - Clostridia	Halobacteroides
B9J77_01225	Contig_2_CDS_B9J77_01225	CDS	Contig_2	35089	35766	-	225	K00336	nuoG; NADH-quinone oxidoreductase subunit G [EC:1.6.5.3]	COG3383	Predicted molibdopterin-dependent oxidoreductase YjgC	R	0	Cyto	1912.13	495	968.206	943.923	Fe-S-binding domain-containing protein	Bacteria	Deltaproteobacteria	Desulfarculus
B9J77_01230	Contig_2_CDS_B9J77_01230	CDS	Contig_2	35792	36307	-	171		nuo/cdhB	COG0226	ABC-type phosphate transport system, periplasmic component	P	0	Cyto	2639.9	158	1136.78	1503.12	carbon monoxide dehydrogenase	Bacteria	Firmicutes - Clostridia	Clostridium
B9J77_01235	Contig_2_CDS_B9J77_01235	CDS	Contig_2	36399	38132	-	577	K00123	fdhA; formate dehydrogenase, alpha subunit [EC:1.2.1.2]	COG3383	Predicted molibdopterin-dependent oxidoreductase YjgC	R	0	Cyto	1488.57	772	747.853	740.717	formate dehydrogenase subunit alpha	Bacteria	Firmicutes - Clostridia	Thermacetogenium
B9J77_01240	Contig_2_CDS_B9J77_01240	CDS	Contig_2	38181	39227	-	348	K00123	fdhA; formate dehydrogenase, alpha subunit [EC:1.2.1.2]	COG3383	Predicted molibdopterin-dependent oxidoreductase YjgC	R	0	Cyto	1936.94	470	647.728	1289.21	4Fe-4S dicluster domain-containing protein	Archaea	Euryarchaeota	Methanobacterium
B9J77_01245	Contig_2_CDS_B9J77_01245	CDS	Contig_2	39220	41043	-	607	K00335	nuoF; NADH-quinone oxidoreductase subunit F [EC:1.6.5.3]	COG3411	(2Fe-2S) ferredoxin	C	0	Cyto	2116.2	352	802.398	1313.8	NADH-quinone oxidoreductase subunit NuoF	Bacteria	Firmicutes - Clostridia	Carboxydocella
B9J77_01250	Contig_2_CDS_nuoE2	CDS	Contig_2	41033	41506	-	157	K00334	nuoE; NADH-quinone oxidoreductase subunit E [EC:1.6.5.3]	COG1905	NADH:ubiquinone oxidoreductase 24 kD subunit (chain E)	C	0	Cyto	1941.08	465	857.586	1083.5	NADH-quinone oxidoreductase subunit NuoE	Bacteria	Deltaproteobacteria	Desulfotalea
B9J77_01255	Contig_2_CDS_folD	CDS	Contig_2	41566	42453	-	295	K01491	folD; methylenetetrahydrofolate dehydrogenase (NADP+) / methenyltetrahydrofolate cyclohydrolase [EC:1.5.1.5 3.5.4.9]	COG0190	5,10-methylene-tetrahydrofolate dehydrogenase/Methenyl tetrahydrofolate cyclohydrolase	H	0	Cyto	2036.11	397	670.928	1365.18	bifunctional methylenetetrahydrofolatedehyd rogenase methenyltetrahydrofol ate cyclohydrolaseFolD	Bacteria	Deltaproteobacteria	Desulfocapsa
B9J77_01260	Contig_2_CDS_folE	CDS	Contig_2	42487	43053	-	188	K01495	folE; GTP cyclohydrolase I [EC:3.5.4.16]	COG0302	GTP cyclohydrolase I	H	0	Cyto	2555.22	180	1113.38	1441.85	GTP cyclohydrolase I FolE	Bacteria	Firmicutes - Clostridia	Moorella
B9J77_01265	Contig_2_CDS_B9J77_01265	CDS	Contig_2	43258	43464	-	68	K09165	uncharacterized protein	COG3360	Flavin-binding protein dodecin	R	0	Cyto	1976.55	439	875.851	1100.7	dodecin domain-containing protein	Bacteria	Deltaproteobacteria	Desulfarculus
B9J77_01270	Contig_2_CDS_B9J77_01270	CDS	Contig_2	43536	43829	-	97		GOLGB1; golgin subfamily B member 1				0	Unknown	3933.33	18	2226	1707.33	hypothetical protein	Protists	Alveolates	Tetrahymena
B9J77_01275	Contig_2_CDS_argH	CDS	Contig_2	44002	45348	+	448	K01755	argH, ASL; argininosuccinate lyase [EC:4.3.2.1]	COG0165	Argininosuccinate lyase	E	0	Unknown	1458.43	788	552.62	905.813	argininosuccinate lyase	Bacteria	Unclassified Terrabacteria group	Thermobaculum
B9J77_01280	Contig_2_CDS_B9J77_01280	CDS	Contig_2	45314	46165	+	283			COG1994	Zn-dependent protease (includes SpoIVFB)	O	9	CytoMem	1283.23	887	709.61	573.616	site-2 protease family protein	Bacteria	Other	Candidatus Methylomirabilis
B9J77_01285	Contig_2_CDS_polX	CDS	Contig_2	46162	47886	+	574	K02347	dpx; DNA polymerase (family X)	COG1796	DNA polymerase/3'-5' exonuclease PolX	L	0	Cyto	1433.36	805	705.681	727.682	DNA polymerase 3'-5' exonuclease PolX	Bacteria	Planctomycetes	Candidatus Kuenenia
B9J77_01290	Contig_2_CDS_B9J77_01290	CDS	Contig_2	47873	48805	+	310	K06180	rluD; 23S rRNA pseudouridine1911/1915/1917 synthase [EC:5.4.99.23]	COG0564	Pseudouridylate synthase, 23S rRNA- or tRNA-specific	J	0	Cyto	1850.25	538	836.455	1013.8	RluA family pseudouridine synthase	Bacteria	Firmicutes - Clostridia	Herbivorax
B9J77_01295	Contig_2_CDS_B9J77_01295	CDS	Contig_2	48779	50035	-	418	K01251	ahcY; adenosylhomocysteinase [EC:3.3.1.1]	COG0499	S-adenosylhomocysteine hydrolase	H	0	Cyto	1502.86	763	828.452	674.407	adenosylhomocysteina se	Bacteria	Nitrospirae	Thermodesulfovibrio
B9J77_01300	Contig_2_CDS_B9J77_01300	CDS	Contig_2	50101	51249	-	382	K00789	metK; S-adenosylmethionine synthetase [EC:2.5.1.6]	COG0192	S-adenosylmethionine synthetase	H	0	Cyto	2346.78	246	1062.63	1284.15	methionine adenosyltransferase	Bacteria	Nitrospirae	Thermodesulfovibrio
B9J77_01305	Contig_2_CDS_B9J77_01305	CDS	Contig_2	51286	52029	-	247	K00973	rfbA, rffH; glucose-1-phosphate thymidylyltransferase [EC:2.7.7.24]	COG1208	NDP-sugar pyrophosphorylase, includes eIF-2Bgamma, eIF-2Bepsilon, and LPS biosynthesis proteins	JM	0	Cyto	1377.24	839	735.163	642.073	nucleotidyltransfera se family protein	Archaea	Unclassified Archaea	archaeon GW2011_AR10
B9J77_01310	Contig_2_CDS_B9J77_01310	CDS	Contig_2	52049	52429	-	126		livG; branched-chain amino acid transport system ATP-binding protein				1	CytoMem	1021.73	943	484.607	537.118	hypothetical protein	Bacteria	Deltaproteobacteria	Desulfomicrobium
B9J77_01315	Contig_2_CDS_B9J77_01315	CDS	Contig_2	52503	53792	-	429	K11754	folC; dihydrofolate synthase / folylpolyglutamate synthase [EC:6.3.2.12 6.3.2.17]	COG0285	Folylpolyglutamate synthase/Dihydropteroate synthase	H	0	Unknown	1678.34	667	872.132	806.211	bifunctional folylpolyglutamatesynthase dih ydrofolate synthase	Bacteria	Thermotogae	Kosmotoga
B9J77_01320	Contig_2_CDS_B9J77_01320	CDS	Contig_2	53803	54612	-	269	K01963	accD; acetyl-CoA carboxylase carboxyl transferase subunit beta [EC:6.4.1.2]	COG0777	Acetyl-CoA carboxylase beta subunit	I	0	Cyto	2037.55	395	970.637	1066.92	acetyl-CoA carboxylase carboxyltransferasesubunit beta	Bacteria	Nitrospirae	Thermodesulfovibrio
B9J77_01325	Contig_2_CDS_B9J77_01325	CDS	Contig_2	54623	55432	-	269						1	CytoMem	3336.89	44	1504.89	1832	hypothetical protein	Bacteria	Cyanobacteria	Fischerella
B9J77_01330	Contig_2_CDS_B9J77_01330	CDS	Contig_2	55431	55895	+	154	K06966	K06966; uncharacterized protein	COG1611	Predicted Rossmann fold nucleotide-binding protein	R	0	Cyto	2768.02	129	1103.61	1664.4	TIGR00725 family protein	Archaea	Euryarchaeota	Methanohalophilus
B9J77_01335	Contig_2_CDS_B9J77_01335	CDS	Contig_2	55974	57134	+	386	K19715	kdnA; 8-amino-3	COG0399	dTDP-4-amino-4,6-dideoxygalactose transaminase	M	0	Cyto	1839.48	542	816.919	1022.56	DegT DnrJ EryC1 StrS family aminotransferase	Bacteria	Deltaproteobacteria	Syntrophus
B9J77_01340	Contig_2_CDS_B9J77_01340	CDS	Contig_2	57153	57431	-	92	K01512	acyP; acylphosphatase [EC:3.6.1.7]	COG1254	Acylphosphatase	C	0	Unknown	1922.41	484	1087.72	834.694	acylphosphatase	Bacteria	Firmicutes - Clostridia	Ammonifex
B9J77_01345	Contig_2_CDS_B9J77_01345	CDS	Contig_2	57797	59002	+	401	K01866	YARS, tyrS; tyrosyl-tRNA synthetase [EC:6.1.1.1]	COG0162	Tyrosyl-tRNA synthetase	J	0	Cyto	2120.89	350	961.075	1159.82	tyrosine--tRNA ligase	Bacteria	Firmicutes - Clostridia	Thermincola
B9J77_01350	Contig_2_CDS_aroD	CDS	Contig_2	59021	59740	+	239	K03785	aroD; 3-dehydroquinate dehydratase I [EC:4.2.1.10]	COG0710	3-dehydroquinate dehydratase	E	0	Cyto	2189.31	313	1248.09	941.22	type I 3-dehydroquinate dehydratase	Bacteria	Aquificae	Persephonella
B9J77_01355	Contig_2_CDS_B9J77_01355	CDS	Contig_2	59780	60838	-	352	K06857	tupC, vupC; tungstate transport system ATP-binding protein	COG3842	ABC-type Fe3+/spermidine/putrescine transport systems, ATPase components	E	0	CytoMem	2336.81	248	1130.78	1206.03	ABC transporter ATP-binding protein	Archaea	Euryarchaeota	Methanosarcina
B9J77_01360	Contig_2_CDS_B9J77_01360	CDS	Contig_2	60841	61527	-	228	K05773	tupB, vupB; tungstate transport system permease protein	COG4662	ABC-type tungstate transport system, periplasmic component	P	5	CytoMem	1650.62	688	746.777	903.841	ABC transporter permease subunit	Bacteria	Chloroflexi	Dehalogenimonas
B9J77_01365	Contig_2_CDS_B9J77_01365	CDS	Contig_2	61540	62439	-	299	K05772	tupA, vupA; tungstate transport system substrate-binding protein	COG2998	ABC-type tungstate transport system, permease component	P	0	CytoMem	1616.85	705	955.08	661.768	tungsten ABC transporter substrate-bindingprotein	Bacteria	Chloroflexi	Dehalogenimonas
B9J77_01370	Contig_2_CDS_B9J77_01370	CDS	Contig_2	63442	63795	-	117						0	Cyto	1688.3	658	1206.74	481.554	hypothetical protein	Bacteria	Planctomycetes	Candidatus Kuenenia
B9J77_01375	Contig_2_CDS_ilvD	CDS	Contig_2	63804	65453	-	549	K01687	ilvD; dihydroxy-acid dehydratase [EC:4.2.1.9]	COG0129	Dihydroxyacid dehydratase/phosphogluconate dehydratase	EG	0	Cyto	1959.94	451	1074.75	885.187	dihydroxy-acid dehydratase	Archaea	Euryarchaeota	Methanosarcina
B9J77_01380	Contig_2_CDS_B9J77_01380	CDS	Contig_2	65779	66633	+	284			COG1943	REP element-mobilizing transposase RayT	X	0	Cyto	2723.22	142	1510.19	1213.03	addiction module toxin RelE	Bacteria	Deltaproteobacteria	Geobacter
B9J77_01385	Contig_2_CDS_B9J77_01385	CDS	Contig_2	66630	67352	+	240	K18827	wbdD, wbbD; O-antigen chain-terminating methyltransferase [EC:2.1.1.- 2.1.1.294 2.7.1.181]	COG2226	Ubiquinone/menaquinone biosynthesis C-methylase UbiE	H	0	Cyto	3709.15	24	1657.73	2051.42	class I SAM-dependent methyltransferase	Bacteria	Deltaproteobacteria	Pseudodesulfovibrio
B9J77_01390	Contig_2_CDS_B9J77_01390	CDS	Contig_2	67398	68765	+	455	K04034	bchE; anaerobic magnesium-protoporphyrin IX monomethyl ester cyclase [EC:4.-.-.-]	COG1032	Radical SAM superfamily enzyme YgiQ, UPF0313 family	R	0	Cyto	3670.84	25	1479.54	2191.29	radical SAM protein	Bacteria	Deltaproteobacteria	Desulfomonile
B9J77_01395	Contig_2_CDS_B9J77_01395	CDS	Contig_2	68786	70075	-	429	K03292	TC.GPH; glycoside/pentoside/hexuronide:cation symporter, GPH family	COG2211	Na+/melibiose symporter or related transporter	G	12	CytoMem	1843.39	541	992.781	850.609	MFS transporter	Archaea	Crenarchaeota	Staphylothermus
B9J77_01400	Contig_2_CDS_B9J77_01400	CDS	Contig_2	70141	71739	-	532			COG3706	Two-component response regulator, PleD family, consists of two REC domains and a diguanylate cyclase (GGDEF) domain	TK	5	CytoMem	2180.16	318	1206.73	973.428	GGDEF domain-containing protein	Bacteria	Deltaproteobacteria	Myxococcus
B9J77_01405	Contig_2_CDS_truA	CDS	Contig_2	71998	72756	+	252	K06173	truA, PUS1; tRNA pseudouridine38-40 synthase [EC:5.4.99.12]	COG0101	tRNA U38,U39,U40 pseudouridine synthase TruA	J	0	Cyto	1806.64	566	1002.85	803.798	tRNA pseudouridine(38-40) synthase TruA	Bacteria	Firmicutes - Clostridia	Thermosediminibacter
B9J77_01410	Contig_2_CDS_B9J77_01410	CDS	Contig_2	72769	74340	-	523	K02945	RP-S1, rpsA; small subunit ribosomal protein S1	COG1093	Translation initiation factor 2, alpha subunit (eIF-2alpha)	J	0	Cyto	2940.09	92	1552.53	1387.56	30S ribosomal protein S1	Bacteria	Planctomycetes	Candidatus Kuenenia
B9J77_01415	Contig_2_CDS_ispH	CDS	Contig_2	74366	75190	-	274	K03527	lytB, ispH; 4-hydroxy-3-methylbut-2-enyl diphosphate reductase [EC:1.17.1.2]	COG0761	4-Hydroxy-3-methylbut-2-enyl diphosphate reductase IspH	I	0	Cyto	3320.33	47	1654.62	1665.7	4-hydroxy-3-methylbu t-2-enyl diphosphatereductase	Bacteria	Firmicutes - Clostridia	Carboxydocella
B9J77_01420	Contig_2_CDS_B9J77_01420	CDS	Contig_2	75230	75895	-	221	K00945	cmk; cytidylate kinase [EC:2.7.4.14]	COG0283	Cytidylate kinase	F	0	Cyto	3772.67	21	1616.9	2155.77	(d)CMP kinase	Bacteria	Firmicutes - Bacilli	Tumebacillus
B9J77_01425	Contig_2_CDS_B9J77_01425	CDS	Contig_2	75888	77444	-	518	K03466	ftsK, spoIIIE; DNA segregation ATPase FtsK/SpoIIIE, S-DNA-T family	COG1674	DNA segregation ATPase FtsK/SpoIIIE and related proteins	D	0	CytoMem	2512.19	194	1213.02	1299.16	DNA translocase FtsK	Bacteria	Firmicutes - Clostridia	Desulfofundulus
B9J77_01430	Contig_2_CDS_B9J77_01430	CDS	Contig_2	77905	78345	-	146	K01520	dut, DUT; dUTP pyrophosphatase [EC:3.6.1.23]	COG0756	dUTPase	FV	0	Cyto	1657.74	684	851.421	806.324	dUTP diphosphatase	Bacteria	Planctomycetes	Candidatus Kuenenia
B9J77_01435	Contig_2_CDS_pnp	CDS	Contig_2	78311	80434	-	707	K00962	pnp, PNPT1; polyribonucleotide nucleotidyltransferase [EC:2.7.7.8]	COG1185	Polyribonucleotide nucleotidyltransferase (polynucleotide phosphorylase)	J	0	Cyto	2327.63	251	1114.83	1212.8	polyribonucleotide nucleotidyltransferase	Bacteria	Other	Candidatus Methylomirabilis
B9J77_01440	Contig_2_CDS_B9J77_01440	CDS	Contig_2	80456	80722	-	88	K02956	RP-S15, MRPS15, rpsO; small subunit ribosomal protein S15	COG0184	Ribosomal protein S15P/S13E	J	0	Cyto	2831.57	115	1166.53	1665.04	30S ribosomal protein S15	Bacteria	Deltaproteobacteria	Desulfuromonas
B9J77_01445	Contig_2_CDS_ribF	CDS	Contig_2	80743	81645	-	300	K11753	ribF; riboflavin kinase / FMN adenylyltransferase [EC:2.7.1.26 2.7.7.2]	COG0196	FAD synthase	H	0	Cyto	2480.37	201	1182.08	1298.29	riboflavin biosynthesis protein RibF	Bacteria	Deltaproteobacteria	Syntrophus
B9J77_01450	Contig_2_CDS_truB	CDS	Contig_2	81642	82316	-	224	K03177	truB, PUS4, TRUB1; tRNA pseudouridine55 synthase [EC:5.4.99.25]	COG0130	tRNA U55 pseudouridine synthase TruB, may also work on U342 of tmRNA	J	0	Cyto	3731.58	23	1676.17	2055.42	tRNA pseudouridine(55) synthase TruB	Bacteria	Other	Candidatus Methylomirabilis
B9J77_01455	Contig_2_CDS_rbfA	CDS	Contig_2	82320	82664	-	114	K02834	rbfA; ribosome-binding factor A	COG0858	Ribosome-binding factor A	J	0	Cyto	3444.33	33	1480.71	1963.62	30S ribosome-binding factor RbfA	Bacteria	Firmicutes - Clostridia	Acetohalobium
B9J77_01460	Contig_2_CDS_B9J77_01460	CDS	Contig_2	82728	84467	-	579	K02519	infB, MTIF2; translation initiation factor IF-2	COG3170	Tfp pilus assembly protein FimV	NW	0	Cyto	2946.18	90	1267.18	1679	translation initiation factor IF-2	Bacteria	Firmicutes - Clostridia	Syntrophothermus
B9J77_01465	Contig_2_CDS_nusA	CDS	Contig_2	84471	85628	-	385	K02600	nusA; N utilization substance protein A	COG0195	Transcription antitermination factor NusA, contains S1 and KH domains	K	0	Cyto	2966.8	88	982.871	1983.93	transcription termination antiterminationpro tein NusA	Bacteria	Firmicutes - Clostridia	Ruminiclostridium
B9J77_01495	Contig_2_CDS_B9J77_01495	CDS	Contig_2	91230	92528	-	432	K01854	glf; UDP-galactopyranose mutase [EC:5.4.99.9]	COG1233	Phytoene dehydrogenase-related protein	Q	0	Cyto	2396.2	227	1141.24	1254.96	NAD(P) FAD-dependent oxidoreductase	Bacteria	Deltaproteobacteria	Desulfomonile
B9J77_01500	Contig_2_CDS_B9J77_01500	CDS	Contig_2	92557	93429	-	290			COG0457	Tetratricopeptide (TPR) repeat	R	1	CytoMem	3564.9	28	1858.34	1706.56	hypothetical protein	Bacteria	Thermotogae	Marinitoga
B9J77_01505	Contig_2_CDS_B9J77_01505	CDS	Contig_2	93696	94334	+	212						6	CytoMem	1645.09	691	1153.94	491.147	hypothetical protein	Archaea	Euryarchaeota	Methanococcus
B9J77_01510	Contig_2_CDS_B9J77_01510	CDS	Contig_2	94359	96515	-	718	K01905	acdA; acetyl-CoA synthetase (ADP-forming) [EC:6.2.1.13]	COG1042	Acyl-CoA synthetase (NDP forming)	C	0	Cyto	3078.19	73	1280.14	1798.05	hypothetical protein	Bacteria	Deltaproteobacteria	Desulfatibacillum
B9J77_01515	Contig_2_CDS_B9J77_01515	CDS	Contig_2	96512	96751	-	79						2	Unknown	2196.9	308	1065.25	1131.65	hypothetical protein	Animals	Flatworms	Schistosoma
B9J77_01525	Contig_2_CDS_B9J77_01525	CDS	Contig_2	97180	97389	-	69	K03704	cspA; cold shock protein (beta-ribbon, CspA family)	COG1278	Cold shock protein, CspA family	K	0	Cyto	3170.49	63	1903.24	1267.25	cold shock domain-containing protein	Plants	Eudicots	Nicotiana
B9J77_01530	Contig_2_CDS_B9J77_01530	CDS	Contig_2	97719	98444	-	241	K06966	K06966; uncharacterized protein	COG1611	Predicted Rossmann fold nucleotide-binding protein	R	1	Cyto	1784.94	583	1111.54	673.393	TIGR00730 family Rossman fold protein	Bacteria	Unclassified Terrabacteria group	Thermobaculum
B9J77_01535	Contig_2_CDS_B9J77_01535	CDS	Contig_2	98496	98723	-	75		hsdS; type I restriction enzyme, S subunit [EC:3.1.21.3]				0	Cyto	1590.42	728	340.986	1249.44	hypothetical protein	Bacteria	Unclassified Bacteria	Candidatus Beckwithbacteria bacterium GW2011_GWC1_49_16
B9J77_01540	Contig_2_CDS_B9J77_01540	CDS	Contig_2	98723	99115	-	130			COG2250	HEPN domain	S	0	Cyto	2092.2	365	1115.52	976.674	HEPN domain-containing protein	Bacteria	Chloroflexi	Roseiflexus
B9J77_01545	Contig_2_CDS_B9J77_01545	CDS	Contig_2	99105	99434	-	109			COG1708	Predicted nucleotidyltransferase	R	0	Cyto	3609.58	27	1133.01	2476.57	nucleotidyltransfera se domain-containingprotein	Bacteria	Firmicutes - Clostridia	Thermoanaerobacter
B9J77_01550	Contig_2_CDS_B9J77_01550	CDS	Contig_2	99689	102760	-	1023			COG4096	Type I site-specific restriction endonuclease, part of a restriction-modification system	V	0	Cyto	3395.66	37	1339.29	2056.37	restriction endonuclease subunit R	Bacteria	Dictyoglomi	Dictyoglomus
B9J77_01555	Contig_2_CDS_B9J77_01555	CDS	Contig_2	102763	105972	-	1069		mod; adenine-specific DNA-methyltransferase [EC:2.1.1.72]	COG2189	Adenine specific DNA methylase Mod	L	0	Cyto	2027.89	403	1037.26	990.626	site-specific DNA-methyltransferase	Bacteria	Cloacimonetes	Candidatus Cloacimonas
B9J77_01560	Contig_2_CDS_B9J77_01560	CDS	Contig_2	106124	106528	-	134		frr, MRRF, RRF; ribosome recycling factor				0	Cyto	2502.15	196	1240.93	1261.21	hypothetical protein	Bacteria	Betaproteobacteria	Candidatus Nasuia
B9J77_01565	Contig_2_CDS_B9J77_01565	CDS	Contig_2	106525	107073	-	182			COG4190	Predicted transcriptional regulator	K	0	Cyto	1422.98	810	678.171	744.804	hypothetical protein	Archaea	Euryarchaeota	Methanobacterium
B9J77_01570	Contig_2_CDS_B9J77_01570	CDS	Contig_2	107133	107843	-	236	K03630	radC; DNA repair protein RadC	COG2003	DNA repair protein RadC, contains a helix-hairpin-helix DNA-binding motif	L	0	Cyto	1515.16	760	592.856	922.305	JAB domain-containing protein	Archaea	Euryarchaeota	Methanosarcina
B9J77_01580	Contig_2_CDS_B9J77_01580	CDS	Contig_2	107949	108710	-	253	K03799	htpX; heat shock protein HtpX [EC:3.4.24.-]	COG4784	Putative Zn-dependent protease	R	1	CytoMem	2298.7	262	1285.28	1013.42	hypothetical protein	Bacteria	Deltaproteobacteria	Myxococcus
B9J77_01585	Contig_2_CDS_B9J77_01585	CDS	Contig_2	108812	109744	-	310			COG0123	Acetoin utilization deacetylase AcuC or a related deacetylase	BQ	0	Cyto	1608.71	714	938.461	670.251	histone deacetylase	Archaea	Euryarchaeota	Methanothrix
B9J77_01590	Contig_2_CDS_B9J77_01590	CDS	Contig_2	109741	110640	-	299	K04070	pflX; putative pyruvate formate lyase activating enzyme [EC:1.97.1.4]	COG1313	Uncharacterized Fe-S protein PflX, radical SAM superfamily	R	0	Cyto	1946.45	461	964.457	981.993	4Fe-4S cluster-binding domain-containingprotein	Bacteria	Firmicutes - Clostridia	Acetohalobium
B9J77_01595	Contig_2_CDS_B9J77_01595	CDS	Contig_2	110740	112320	-	526	K06041	arabinose-5-phosphate isomerase [EC:5.3.1.13]	COG0794	D-arabinose 5-phosphate isomerase GutQ	GM	0	Cyto	2180.68	317	1066.88	1113.8	KpsF GutQ family sugar-phosphate isomerase	Bacteria	Firmicutes - Others	Pelosinus
B9J77_01600	Contig_2_CDS_B9J77_01600	CDS	Contig_2	112366	114261	-	631	K16092	btuB; vitamin B12 transporter	COG4206	Outer membrane cobalamin receptor protein	H	1	Unknown	2073.57	376	757.912	1315.66	TonB-dependent receptor	Bacteria	Deltaproteobacteria	Pelobacter
B9J77_01605	Contig_2_CDS_B9J77_01605	CDS	Contig_2	114522	115295	-	257	K15016	3-hydroxybutyryl-CoA dehydratase / 3-hydroxyacyl-CoA dehydrogenase [EC:4.2.1.55 1.1.1.35]	COG1024	Enoyl-CoA hydratase/carnithine racemase	I	0	Cyto	2194.86	310	1033.13	1161.73	hypothetical protein	Bacteria	Aquificae	Thermosulfidibacter
B9J77_01610	Contig_2_CDS_B9J77_01610	CDS	Contig_2	115454	115798	+	114	K02503	HINT1, hinT, hit; histidine triad (HIT) family protein	COG0537	Diadenosine tetraphosphate (Ap4A) hydrolase or other HIT family hydrolase	FGR	0	Cyto	1338.19	858	492.535	845.657	histidine triad nucleotide-binding protein	Bacteria	Firmicutes - Clostridia	Natranaerobius
B9J77_01615	Contig_2_CDS_B9J77_01615	CDS	Contig_2	115810	117618	+	602	K03596	lepA; GTP-binding protein LepA	COG0481	Translation elongation factor EF-4, membrane-bound GTPase	J	0	CytoMem	2287.21	266	1073.73	1213.48	elongation factor 4	Bacteria	Firmicutes - Bacilli	Alicyclobacillus
B9J77_01620	Contig_2_CDS_B9J77_01620	CDS	Contig_2	117642	118124	-	160						2	CytoMem	1905.27	499	894.479	1010.79	hypothetical protein	Bacteria	Deltaproteobacteria	Desulfococcus
B9J77_01625	Contig_2_CDS_lepB	CDS	Contig_2	118121	118615	-	164	K03100	lepB; signal peptidase I [EC:3.4.21.89]	COG0681	Signal peptidase I	U	1	CytoMem	2333.98	249	1199.99	1133.98	signal peptidase I	Bacteria	Verrucomicrobia	Coraliomargarita
B9J77_01630	Contig_2_CDS_B9J77_01630	CDS	Contig_2	118844	119299	+	151						0	Unknown	2738.36	139	1356.79	1381.56	hypothetical protein	Bacteria	Bacteroidetes	Fluviicola
B9J77_01635	Contig_2_CDS_B9J77_01635	CDS	Contig_2	119480	120868	+	462	K04034	bchE; anaerobic magnesium-protoporphyrin IX monomethyl ester cyclase [EC:4.-.-.-]	COG1032	Radical SAM superfamily enzyme YgiQ, UPF0313 family	R	1	Cyto	2337.05	247	1310.25	1026.8	radical SAM protein	Bacteria	Deltaproteobacteria	Desulfomonile
B9J77_01640	Contig_2_CDS_B9J77_01640	CDS	Contig_2	121009	121947	+	312	K01951	guaA, GMPS; GMP synthase (glutamine-hydrolysing) [EC:6.3.5.2]	COG0519	GMP synthase, PP-ATPase domain/subunit	F	0	Cyto	1873.6	520	1066.6	806.994	ExsB family transcriptional regulator	Archaea	Euryarchaeota	Methanopyrus
B9J77_01645	Contig_2_CDS_B9J77_01645	CDS	Contig_2	121980	122501	+	173	K06928	nucleoside-triphosphatase THEP1 [EC:3.6.1.15]	COG1618	Nucleoside-triphosphatase THEP1	F	0	Cyto	2222.21	293	1379.49	842.72	NTPase	Bacteria	Thermotogae	Thermotoga
B9J77_01650	Contig_2_CDS_B9J77_01650	CDS	Contig_2	122629	123084	+	151						0	Cyto	2727.19	141	1249.4	1477.79	hypothetical protein	Bacteria	Deltaproteobacteria	Syntrophobacter
B9J77_01655	Contig_2_CDS_B9J77_01655	CDS	Contig_2	123301	123543	+	80						2	CytoMem	2237.38	284	1284.41	952.971	hypothetical protein	Bacteria	Other proteobacteria	Mariprofundus
B9J77_01660	Contig_2_CDS_B9J77_01660	CDS	Contig_2	123634	124119	+	161			COG0716	Flavodoxin	C	0	Unknown	702.43	970	524.077	178.353	flavodoxin	Bacteria	Firmicutes - Clostridia	Clostridium
B9J77_01665	Contig_2_CDS_B9J77_01665	CDS	Contig_2	124384	124644	+	86		alpha,alpha-trehalose phosphorylase [EC:2.4.1.64]				0	Unknown	2733.38	140	1330.34	1403.05	hypothetical protein	Bacteria	Firmicutes - Clostridia	Halothermothrix
B9J77_01670	Contig_2_CDS_B9J77_01670	CDS	Contig_2	124641	126365	-	574	K01950	NADSYN1, QNS1, nadE; NAD+ synthase (glutamine-hydrolysing) [EC:6.3.5.1]	COG0388	Predicted amidohydrolase	R	0	CytoMem	1942.01	464	824.881	1117.12	NAD+ synthase	Bacteria	Chloroflexi	Dehalococcoides
B9J77_01675	Contig_2_CDS_B9J77_01675	CDS	Contig_2	126463	126702	-	79		VPS39, VAM6; Vam6/Vps39-like protein vacuolar protein sorting-associated protein 39				2	CytoMem	1936.83	471	844.346	1092.48	hypothetical protein	Animals	Nematodes	Brugia
B9J77_01680	Contig_2_CDS_B9J77_01680	CDS	Contig_2	126802	127698	+	298			COG0620	Methionine synthase II (cobalamin-independent)	E	0	Cyto	2182.66	315	1122.02	1060.64	hypothetical protein	Bacteria	Planctomycetes	Candidatus Kuenenia
B9J77_01685	Contig_2_CDS_mtnA	CDS	Contig_2	127710	128771	+	353	K08963	mtnA; methylthioribose-1-phosphate isomerase [EC:5.3.1.23]	COG0182	Methylthioribose-1-phosphate isomerase (methionine salvage pathway), a paralog of eIF-2B alpha subunit	E	0	Cyto	662.888	973	372.919	289.968	S-methyl-5-thioribos e-1-phosphate isomerase	Bacteria	Firmicutes - Clostridia	Desulfofundulus
B9J77_01690	Contig_2_CDS_B9J77_01690	CDS	Contig_2	128786	129583	+	265	K08321	lsrF; putative autoinducer-2 (AI-2) aldolase [EC:4.1.2.-]	COG1830	Fructose-bisphosphate aldolase class Ia, DhnA family	G	0	Cyto	1758.31	605	606.55	1151.76	3-hydroxy-5-phosphon ooxypentane-2,4-dionethiolase	Bacteria	Planctomycetes	Candidatus Kuenenia
B9J77_01695	Contig_2_CDS_B9J77_01695	CDS	Contig_2	129602	130618	+	338	K00008	gutB; L-iditol 2-dehydrogenase [EC:1.1.1.14]	COG1063	Threonine dehydrogenase or related Zn-dependent dehydrogenase	ER	0	Cyto	1065.08	932	453.764	611.315	alcohol dehydrogenase	Bacteria	Planctomycetes	Candidatus Kuenenia
B9J77_01700	Contig_2_CDS_B9J77_01700	CDS	Contig_2	130664	131593	-	309	K20885	beta-1,2-mannobiose phosphorylase / 1,2-beta-oligomannan phosphorylase [EC:2.4.1.339 2.4.1.340]	COG0463	Glycosyltransferase involved in cell wall bisynthesis	M	0	Cyto	1769.04	594	968.833	800.209	glycosidase	Bacteria	Firmicutes - Clostridia	Mahella
B9J77_01705	Contig_2_CDS_B9J77_01705	CDS	Contig_2	131594	132115	-	173			COG0438	Glycosyltransferase involved in cell wall bisynthesis	M	0	Cyto	2495.93	197	1010.66	1485.28	hypothetical protein	Bacteria	Bacteroidetes	Marinifilaceae bacterium SPP2
B9J77_01710	Contig_2_CDS_B9J77_01710	CDS	Contig_2	132368	132673	-	101			COG0438	Glycosyltransferase involved in cell wall bisynthesis	M	0	Unknown	1708.45	637	983.907	724.541	hypothetical protein	Bacteria	Bacteroidetes	Niastella
B9J77_01715	Contig_2_CDS_B9J77_01715	CDS	Contig_2	132834	133589	-	251	K03525	coaX; type III pantothenate kinase [EC:2.7.1.33]	COG1521	Pantothenate kinase type III	H	0	CytoMem	2055.2	385	1117.61	937.596	type III pantothenate kinase	Bacteria	Firmicutes - Clostridia	Thermincola
B9J77_01720	Contig_2_CDS_nadC	CDS	Contig_2	133622	134509	-	295	K00767	nadC, QPRT; nicotinate-nucleotide pyrophosphorylase (carboxylating) [EC:2.4.2.19]	COG0157	Nicotinate-nucleotide pyrophosphorylase	H	0	Cyto	1603.74	719	845.712	758.026	carboxylating nicotinate-nucleotidediphospho rylase	Bacteria	Firmicutes - Bacilli	Kyrpidia
B9J77_01725	Contig_2_CDS_B9J77_01725	CDS	Contig_2	134763	135479	+	238						1	Unknown	6727.34	2	2166.85	4560.49	hypothetical protein	Bacteria	Chlamydiae	Simkania
B9J77_01735	Contig_2_CDS_B9J77_01735	CDS	Contig_2	135652	136335	+	227		FIP1L1, FIP1; pre-mRNA 3'-end-processing factor FIP1				1	Unknown	1607.15	715	883.207	723.948	hypothetical protein	Fungi	Basidiomycetes	Heterobasidion
B9J77_01740	Contig_2_CDS_B9J77_01740	CDS	Contig_2	136351	137124	+	257		ATPF1G, atpG; F-type H+-transporting ATPase subunit gamma [EC:3.6.3.14]				1	CytoMem	1974.03	441	933.051	1040.98	hypothetical protein	Plants	Eudicots	Vitis
B9J77_01745	Contig_2_CDS_B9J77_01745	CDS	Contig_2	137121	138200	-	359	K01262	pepP; Xaa-Pro aminopeptidase [EC:3.4.11.9]	COG0006	Xaa-Pro aminopeptidase	E	0	Cyto	1883.74	515	946.658	937.079	aminopeptidase P family protein	Bacteria	Firmicutes - Clostridia	Herbivorax
B9J77_01750	Contig_2_CDS_B9J77_01750	CDS	Contig_2	138228	139208	-	326			COG0327	Putative GTP cyclohydrolase 1 type 2, NIF3 family	H	0	Cyto	1552.37	748	534.049	1018.32	NGG1p interacting factor NIF3	Bacteria	Firmicutes - Clostridia	Desulfofarcimen
B9J77_01755	Contig_2_CDS_B9J77_01755	CDS	Contig_2	139423	139986	-	187	K01966	PCCB, pccB; propionyl-CoA carboxylase beta chain [EC:6.4.1.3]	COG4799	Acetyl-CoA carboxylase, carboxyltransferase component	I	0	Cyto	2659.93	152	1611.65	1048.28	hypothetical protein	Bacteria	Deltaproteobacteria	Labilithrix
B9J77_01760	Contig_2_CDS_B9J77_01760	CDS	Contig_2	139983	141338	-	451	K01961	accC; acetyl-CoA carboxylase, biotin carboxylase subunit [EC:6.4.1.2 6.3.4.14]	COG0439	Biotin carboxylase	I	0	Cyto	2033.71	399	952.617	1081.1	ATP-grasp domain-containing protein	Bacteria	Firmicutes - Bacilli	Geobacillus
B9J77_01765	Contig_2_CDS_B9J77_01765	CDS	Contig_2	141549	141815	-	88		dapF; diaminopimelate epimerase [EC:5.1.1.7]				0	Cyto	1816.96	558	1055.43	761.528	hypothetical protein	Bacteria	Firmicutes - Bacilli	Novibacillus
B9J77_01770	Contig_2_CDS_def	CDS	Contig_2	141864	142328	-	154	K01462	PDF, def; peptide deformylase [EC:3.5.1.88]	COG0242	Peptide deformylase	J	0	Cyto	2155.26	330	1347.81	807.455	peptide deformylase	Bacteria	Thermotogae	Thermotoga
B9J77_01775	Contig_2_CDS_B9J77_01775	CDS	Contig_2	142325	142681	-	118	K01579	panD; aspartate 1-decarboxylase [EC:4.1.1.11]	COG0853	Aspartate 1-decarboxylase	H	0	Cyto	3481.05	31	1774.97	1706.08	aspartate 1-decarboxylase	Bacteria	Firmicutes - Clostridia	Thermoanaerobacter
B9J77_01780	Contig_2_CDS_B9J77_01780	CDS	Contig_2	142743	143591	-	282	K01918	panC; pantoate--beta-alanine ligase [EC:6.3.2.1]	COG0414	Panthothenate synthetase	H	0	Cyto	1854.32	534	1190.99	663.333	pantoate--beta-alani ne ligase	Bacteria	Firmicutes - Clostridia	Thermincola
B9J77_01785	Contig_2_CDS_B9J77_01785	CDS	Contig_2	143540	144013	-	157						0	Unknown	1856.74	531	874.501	982.244	hypothetical protein	Bacteria	Deltaproteobacteria	Desulfuromonas
B9J77_01790	Contig_2_CDS_B9J77_01790	CDS	Contig_2	144026	144430	-	134	K08999	K08999; uncharacterized protein	COG1259	Bifunctional DNase/RNase	R	0	Cyto	1764.37	598	1075.17	689.197	bifunctional nuclease family protein	Bacteria	Chloroflexi	Dehalococcoides
B9J77_01800	Contig_2_CDS_B9J77_01800	CDS	Contig_2	144737	144943	-	68			COG1598	Predicted nuclease of the RNAse H fold, HicB family	V	0	Cyto	3250.76	53	2063.37	1187.39	type II toxin-antitoxin system HicB familyantitoxin	Bacteria	Cyanobacteria	Leptolyngbya
B9J77_01805	Contig_2_CDS_folK	CDS	Contig_2	145062	145520	-	152	K00950	folK; 2-amino-4-hydroxy-6-hydroxymethyldihydropteridine diphosphokinase [EC:2.7.6.3]	COG0801	7,8-dihydro-6-hydroxymethylpterin-pyrophosphokinase	H	0	Cyto	1070.15	930	670.815	399.338	2-amino-4-hydroxy-6- hydroxymethyldihydropteridine diphosphokinase	Bacteria	Dictyoglomi	Dictyoglomus
B9J77_01810	Contig_2_CDS_B9J77_01810	CDS	Contig_2	145540	146721	-	393	K10206	LL-diaminopimelate aminotransferase [EC:2.6.1.83]	COG0436	Aspartate/methionine/tyrosine aminotransferase	E	0	Cyto	1549.2	749	911.744	637.453	aminotransferase class I II-fold pyridoxalphosphate-dependent enzyme	Bacteria	Firmicutes - Clostridia	Carboxydothermus
B9J77_01815	Contig_2_CDS_B9J77_01815	CDS	Contig_2	146709	147908	-	399	K01940	argG; argininosuccinate synthase [EC:6.3.4.5]	COG0137	Argininosuccinate synthase	E	0	Cyto	1754.15	612	865.124	889.024	argininosuccinate synthase	Bacteria	Firmicutes - Clostridia	Acetohalobium
B9J77_01820	Contig_2_CDS_B9J77_01820	CDS	Contig_2	148016	148204	-	62	K05337	fer; ferredoxin	COG1141	Ferredoxin	C	0	Cyto	2545.6	183	1563.6	981.993	ferredoxin	Bacteria	Kiritimatiellaeota	Kiritimatiella
B9J77_01825	Contig_2_CDS_B9J77_01825	CDS	Contig_2	148222	148446	-	74	K07400	nfuA; Fe/S biogenesis protein NfuA	COG0694	Fe-S cluster biogenesis protein NfuA, 4Fe-4S-binding domain	O	0	Cyto	1952.24	458	801.517	1150.73	NifU family protein	Bacteria	Thermodesulfobacteria	Thermodesulfobacterium
B9J77_01830	Contig_2_CDS_amrS	CDS	Contig_2	148495	149547	-	350	K04069	pflA, pflC, pflE; pyruvate formate lyase activating enzyme [EC:1.97.1.4]	COG1180	Pyruvate-formate lyase-activating enzyme	O	0	Cyto	1567.68	740	677.256	890.421	AmmeMemoRadiSam system radical SAM enzyme	Bacteria	Deltaproteobacteria	Syntrophus
B9J77_01835	Contig_2_CDS_cysE	CDS	Contig_2	149697	150362	-	221	K00640	cysE; serine O-acetyltransferase [EC:2.3.1.30]	COG1045	Serine acetyltransferase	E	2	Cyto	2055	386	1048.51	1006.49	serine O-acetyltransferase	Bacteria	Nitrospirae	Nitrospira
B9J77_01840	Contig_2_CDS_B9J77_01840	CDS	Contig_2	150473	151153	+	226			COG3932	Uncharacterized conserved protein	S	3	CytoMem	2083.02	368	635.435	1447.58	exopolysaccharide biosynthesis protein	Bacteria	Alphaproteobacteria	Azospirillum
B9J77_01845	Contig_2_CDS_queA	CDS	Contig_2	151197	152213	+	338	K07568	queA; S-adenosylmethionine:tRNA ribosyltransferase-isomerase [EC:2.4.99.17]	COG0809	S-adenosylmethionine:tRNA-ribosyltransferase-isomerase (queuine synthetase)	J	0	Cyto	1496.25	768	755.88	740.37	tRNA preQ1(34) S-adenosylmethionineribosyltra nsferase-isomerase QueA	Bacteria	Firmicutes - Clostridia	Candidatus Desulforudis
B9J77_01850	Contig_2_CDS_B9J77_01850	CDS	Contig_2	152385	153023	+	212	K00943	tmk; dTMP kinase [EC:2.7.4.9]	COG0125	Thymidylate kinase	F	0	Cyto	1355.29	847	606.759	748.53	dTMP kinase	Bacteria	Firmicutes - Clostridia	Acetohalobium
B9J77_01855	Contig_2_CDS_holB	CDS	Contig_2	153030	154052	+	340	K02343	DPO3G, dnaX; DNA polymerase III subunit gamma/tau [EC:2.7.7.7]	COG2812	DNA polymerase III, gamma/tau subunits	L	0	Cyto	1686.21	660	816.131	870.081	DNA polymerase III subunit delta'	Bacteria	Firmicutes - Clostridia	Acetohalobium
B9J77_01860	Contig_2_CDS_B9J77_01860	CDS	Contig_2	154049	154855	+	268			COG1774	Cell fate regulator YaaT, PSP1 superfamily (controls sporulation, competence, biofilm development)	T	0	Cyto	2020.62	410	1027.81	992.808	stage 0 sporulation protein	Bacteria	Deltaproteobacteria	Pelobacter
B9J77_01865	Contig_2_CDS_queF	CDS	Contig_2	154830	155243	-	137	K09457	queF; 7-cyano-7-deazaguanine reductase [EC:1.7.1.13]	COG0780	NADPH-dependent 7-cyano-7-deazaguanine reductase QueF, C-terminal domain, T-fold superfamily	J	0	Unknown	1642.36	692	661.077	981.281	NADPH-dependent 7-cyano-7-deazaguanine reductaseQueF	Bacteria	Lentisphaerae	Victivallales bacterium CCUG 44730
B9J77_01870	Contig_2_CDS_queC	CDS	Contig_2	155359	156048	-	229	K06920	queC; 7-cyano-7-deazaguanine synthase [EC:6.3.4.20]	COG0603	7-cyano-7-deazaguanine synthase (queuosine biosynthesis)	J	0	Cyto	1223.91	905	807.842	416.063	7-cyano-7-deazaguani ne synthase QueC	Bacteria	Deltaproteobacteria	Desulfatibacillum
B9J77_01875	Contig_2_CDS_B9J77_01875	CDS	Contig_2	156149	157993	+	614	K03294	TC.APA; basic amino acid/polyamine antiporter, APA family	COG0531	Amino acid transporter	E	12	CytoMem	1702.3	644	930.383	771.912	amino acid permease	Bacteria	Planctomycetes	Phycisphaerae bacterium ST-PulAB-D4
B9J77_01880	Contig_2_CDS_B9J77_01880	CDS	Contig_2	157990	158631	-	213	K07004	K07004; uncharacterized protein	COG2374	Predicted extracellular nuclease	R	0	Unknown	2230.17	289	1218.58	1011.59	lamin tail domain-containing protein	Bacteria	Firmicutes - Bacilli	Kyrpidia
B9J77_01885	Contig_2_CDS_B9J77_01885	CDS	Contig_2	158855	159568	-	237						1	CytoMem	1124.49	921	662.487	462.008	prepilin-type N-terminal cleavage methylationdomain-con taining protein	Bacteria	Verrucomicrobia	Opitutaceae bacterium TAV5
B9J77_01895	Contig_2_CDS_B9J77_01895	CDS	Contig_2	159892	160563	+	223	K22278	pdgA; peptidoglycan-N-acetylglucosamine deacetylase [EC:3.5.1.104]	COG0726	Peptidoglycan/xylan/chitin deacetylase, PgdA/CDA1 family	GM	0	Cyto	1124.81	920	688.2	436.609	polysaccharide deacetylase family protein	Bacteria	Firmicutes - Clostridia	Tepidanaerobacter
B9J77_01900	Contig_2_CDS_rpoN	CDS	Contig_2	160578	161993	-	471	K03092	SIG54, rpoN; RNA polymerase sigma-54 factor	COG1508	DNA-directed RNA polymerase specialized sigma subunit, sigma54 homolog	K	0	Cyto	1675.38	672	824.348	851.031	RNA polymerase sigma-54 factor	Bacteria	Deltaproteobacteria	Desulfarculus
B9J77_01905	Contig_2_CDS_B9J77_01905	CDS	Contig_2	161997	163082	-	361			COG0438	Glycosyltransferase involved in cell wall bisynthesis	M	0	Cyto	3196.92	58	1653.92	1542.99	glycosyltransferase	Bacteria	Firmicutes - Clostridia	Desulfofarcimen
B9J77_01910	Contig_2_CDS_B9J77_01910	CDS	Contig_2	163079	164038	-	319	K07011	K07011; uncharacterized protein	COG1216	Glycosyltransferase, GT2 family	G	1	CytoMem	2918.02	99	1638.32	1279.7	glycosyltransferase family 2 protein	Bacteria	Firmicutes - Clostridia	Clostridium
B9J77_01915	Contig_2_CDS_B9J77_01915	CDS	Contig_2	164008	164949	-	313			COG1943	REP element-mobilizing transposase RayT	X	0	Cyto	2875.5	109	1491.39	1384.11	hypothetical protein	Bacteria	Deltaproteobacteria	Geobacter
B9J77_01920	Contig_3_CDS_B9J77_01920	CDS	Contig_3	181	351	-	56			COG4974	Site-specific recombinase XerD	L	0	Unknown	2252.26	278	738.802	1513.46	hypothetical protein	Bacteria	Firmicutes - Clostridia	Natranaerobius
B9J77_01925	Contig_3_CDS_B9J77_01925	CDS	Contig_3	509	703	-	64						0	Cyto	2044.45	394	1070.88	973.577	hypothetical protein	Bacteria	Betaproteobacteria	Cupriavidus
B9J77_01930	Contig_3_CDS_B9J77_01930	CDS	Contig_3	1070	2155	+	361	K00052	leuB; 3-isopropylmalate dehydrogenase [EC:1.1.1.85]	COG0473	Isocitrate/isopropylmalate dehydrogenase	CE	0	Cyto	1870.01	523	1013.92	856.097	3-isopropylmalate dehydrogenase	Bacteria	Firmicutes - Clostridia	Ammonifex
B9J77_01935	Contig_3_CDS_B9J77_01935	CDS	Contig_3	2159	3178	+	339	K00133	asd; aspartate-semialdehyde dehydrogenase [EC:1.2.1.11]	COG0136	Aspartate-semialdehyde dehydrogenase	E	0	Cyto	2379.35	235	1018.51	1360.84	aspartate-semialdehy de dehydrogenase	Bacteria	Kiritimatiellaeota	Kiritimatiella
B9J77_01940	Contig_3_CDS_B9J77_01940	CDS	Contig_3	3168	3785	-	205	K03406	mcp; methyl-accepting chemotaxis protein	COG2972	Sensor histidine kinase YesM	T	2	Cyto	1936.62	472	879.875	1056.74	HAMP domain-containing protein	Bacteria	Deltaproteobacteria	Desulfurivibrio
B9J77_01945	Contig_3_CDS_B9J77_01945	CDS	Contig_3	3800	4540	-	246	K02456	gspG; general secretion pathway protein G	COG2165	Type II secretory pathway, pseudopilin PulG	NUW	1	CytoMem	1754.23	611	919.798	834.434	prepilin-type N-terminal cleavage methylationdomain-con taining protein	Bacteria	Alphaproteobacteria	Caulobacteraceae bacterium OTSz_A_272
B9J77_01950	Contig_3_CDS_oadA	CDS	Contig_3	4541	6250	-	569	K01960	pycB; pyruvate carboxylase subunit B [EC:6.4.1.1]	COG0511	Biotin carboxyl carrier protein	HI	0	Cyto	2697.35	145	1285.09	1412.26	oxaloacetate decarboxylase subunit alpha	Archaea	Euryarchaeota	Methanolobus
B9J77_01955	Contig_3_CDS_B9J77_01955	CDS	Contig_3	6275	7318	-	347	K07566	rimN, SUA5; tRNA threonylcarbamoyladenosine biosynthesis protein	COG0009	tRNA A37 threonylcarbamoyladenosine synthetase subunit TsaC/SUA5/YrdC	J	0	CytoMem	1521.14	757	821.94	699.196	threonylcarbamoyl-AM P synthase	Archaea	Bathyarchaeota	Candidatus Bathyarchaeota archaeon BA1
B9J77_01960	Contig_3_CDS_greA	CDS	Contig_3	7331	7804	-	157	K03624	greA; transcription elongation factor GreA	COG0782	Transcription elongation factor, GreA/GreB family	K	0	Cyto	1810.65	562	994.959	815.694	transcription elongation factor GreA	Bacteria	Bacteroidetes	Robiginitalea
B9J77_01965	Contig_3_CDS_B9J77_01965	CDS	Contig_3	7801	9306	-	501	K03770	ppiD; peptidyl-prolyl cis-trans isomerase D [EC:5.2.1.8]	COG0760	Parvulin-like peptidyl-prolyl isomerase	O	1	CytoMem	2992.37	84	1370.29	1622.08	hypothetical protein	Bacteria	Deltaproteobacteria	Desulfuromonas
B9J77_01970	Contig_3_CDS_B9J77_01970	CDS	Contig_3	9319	10635	-	438	K11529	gk; glycerate 2-kinase [EC:2.7.1.165]	COG2379	Glycerate-2-kinase	G	0	Unknown	1874.58	519	857.139	1017.44	glycerate kinase	Bacteria	Acidobacteria	Candidatus Solibacter
B9J77_01975	Contig_3_CDS_B9J77_01975	CDS	Contig_3	10755	11081	+	108	K21089	mlrA; MerR family transcriptional regulator, activator of the csg genes	COG0789	DNA-binding transcriptional regulator, MerR family	K	0	CytoMem	794.323	965	440.528	353.795	MerR family transcriptional regulator	Bacteria	Deltaproteobacteria	Geoalkalibacter
B9J77_01985	Contig_3_CDS_B9J77_01985	CDS	Contig_3	11434	12111	+	225						0	Cyto	2273.57	269	1336.49	937.079	N-acetyltransferase	Bacteria	Cyanobacteria	Anabaena
B9J77_01990	Contig_3_CDS_B9J77_01990	CDS	Contig_3	12078	12692	-	204						0	Cyto	1754.82	609	1070.51	684.314	hypothetical protein	Bacteria	Thermodesulfobacteria	Caldimicrobium
B9J77_01995	Contig_3_CDS_B9J77_01995	CDS	Contig_3	12692	12892	-	66						0	Unknown	2551.67	182	512.144	2039.52	hypothetical protein	Protists	Parabasalids	Trichomonas
B9J77_02000	Contig_3_CDS_nrdR	CDS	Contig_3	13154	13615	+	153	K07738	nrdR; transcriptional repressor NrdR	COG1327	Transcriptional regulator NrdR, contains Zn-ribbon and ATP-cone domains	K	0	Cyto	2678.89	149	1411.64	1267.25	transcriptional repressor NrdR	Bacteria	Firmicutes - Clostridia	Desulfofundulus
B9J77_02005	Contig_3_CDS_nrdD	CDS	Contig_3	13624	16056	+	810	K21636	nrdD; ribonucleoside-triphosphate reductase (formate) [EC:1.1.98.6]	COG1328	Anaerobic ribonucleoside-triphosphate reductase	F	0	Cyto	2076.42	374	1027.77	1048.66	anaerobic ribonucleoside-triphosphate reductase	Bacteria	Planctomycetes	Candidatus Kuenenia
B9J77_02010	Contig_3_CDS_B9J77_02010	CDS	Contig_3	16046	16315	+	89			COG3118	Negative regulator of GroEL, contains thioredoxin-like and TPR-like domains	O	0	Cyto	2078.24	372	929.921	1148.32	thioredoxin	Animals	Arthropods	Ixodes
B9J77_02015	Contig_3_CDS_B9J77_02015	CDS	Contig_3	16308	17015	+	235	K04069	pflA, pflC, pflE; pyruvate formate lyase activating enzyme [EC:1.97.1.4]	COG1180	Pyruvate-formate lyase-activating enzyme	O	0	Cyto	1450.75	797	594.656	856.097	anaerobic ribonucleoside-triphosphate reductaseactivating protein	Archaea	Euryarchaeota	Methanomassiliicoccus
B9J77_02020	Contig_3_CDS_B9J77_02020	CDS	Contig_3	16986	18059	-	357	K01515	nudF; ADP-ribose pyrophosphatase [EC:3.6.1.13]	COG2110	O-acetyl-ADP-ribose deacetylase (regulator of RNase III), contains Macro domain	J	0	Cyto	1410.71	820	647.101	763.608	O-acetyl-ADP-ribose deacetylase	Bacteria	Firmicutes - Clostridia	Desulfofundulus
B9J77_02025	Contig_3_CDS_B9J77_02025	CDS	Contig_3	18100	21189	-	1029	K03296	TC.HAE1; hydrophobic/amphiphilic exporter-1 (mainly G- bacteria), HAE1 family	COG0841	Multidrug efflux pump subunit AcrB	V	11	CytoMem	1952.83	457	1217.15	735.677	efflux RND transporter permease subunit	Bacteria	Firmicutes - Clostridia	Desulfofundulus
B9J77_02030	Contig_3_CDS_B9J77_02030	CDS	Contig_3	21192	22103	-	303	K03585	acrA; membrane fusion protein	COG0845	Multidrug efflux pump subunit AcrA (membrane-fusion protein)	MV	1	Unknown	1894.26	508	584.938	1309.32	efflux RND transporter periplasmic adaptorsubunit	Bacteria	Spirochaetes	Spirochaeta
B9J77_02035	Contig_3_CDS_B9J77_02035	CDS	Contig_3	22105	23379	-	424	K12340	tolC; outer membrane channel protein	COG1538	Outer membrane protein TolC	M	0	Cyto	1967.6	445	531.384	1436.22	TolC family protein	Bacteria	Verrucomicrobia	Opitutaceae bacterium TAV5
B9J77_02040	Contig_3_CDS_B9J77_02040	CDS	Contig_3	23525	23704	-	59						0	Unknown	1367.14	844	789.28	577.865	TetR AcrR family transcriptional regulator	Bacteria	Firmicutes - Clostridia	Thermosediminibacter
B9J77_02045	Contig_3_CDS_B9J77_02045	CDS	Contig_3	23777	25240	-	487			COG0535	Radical SAM superfamily enzyme, MoaA/NifB/PqqE/SkfB family	R	0	Cyto	2049.3	388	1073.4	975.902	radical SAM protein	Bacteria	Spirochaetes	Sediminispirochaeta
B9J77_02050	Contig_3_CDS_B9J77_02050	CDS	Contig_3	25316	25783	-	155	K15974	emrR, mprA; MarR family transcriptional regulator, negative regulator of the multidrug operon emrRAB	COG1846	DNA-binding transcriptional regulator, MarR family	K	0	Cyto	1855.41	533	932.101	923.311	MarR family transcriptional regulator	Bacteria	Firmicutes - Clostridia	Pelotomaculum
B9J77_02060	Contig_3_CDS_B9J77_02060	CDS	Contig_3	26011	26451	-	146	K06412	spoVG; stage V sporulation protein G	COG2088	DNA-binding protein SpoVG, cell septation regulator	D	0	Cyto	1816.55	559	781.802	1034.75	zinc-ribbon domain-containing protein	Bacteria	Planctomycetes	Phycisphaerae bacterium ST-PulAB-D4
B9J77_02065	Contig_3_CDS_B9J77_02065	CDS	Contig_3	26452	27354	-	300	K00919	ispE; 4-diphosphocytidyl-2-C-methyl-D-erythritol kinase [EC:2.7.1.148]	COG1947	4-diphosphocytidyl-2C-methyl-D-erythritol kinase	I	0	Unknown	2027.82	404	940.437	1087.38	4-(cytidine5'-diphos pho)-2-C-methyl-D-erythritol kinase	Bacteria	Firmicutes - Bacilli	Paenibacillus
B9J77_02070	Contig_3_CDS_B9J77_02070	CDS	Contig_3	27364	28233	-	289	K00765	hisG; ATP phosphoribosyltransferase [EC:2.4.2.17]	COG0040	ATP phosphoribosyltransferase	E	0	Cyto	2104.07	357	817.223	1286.84	ATP phosphoribosyltransferase	Bacteria	Chlorobi	Chloroherpeton
B9J77_02075	Contig_3_CDS_xerD	CDS	Contig_3	28404	29288	-	294	K04763	xerD; integrase/recombinase XerD	COG4974	Site-specific recombinase XerD	L	0	Cyto	3251.88	52	1297.61	1954.27	site-specific tyrosine recombinase XerD	Bacteria	Firmicutes - Clostridia	Symbiobacterium
B9J77_02080	Contig_3_CDS_rsxA	CDS	Contig_3	29289	29861	-	190	K03617	rnfA; electron transport complex protein RnfA	COG4657	Na+-translocating ferredoxin:NAD+ oxidoreductase RNF, RnfA subunit	C	6	CytoMem	2213.82	296	1098.64	1115.18	electron transport complex subunit RsxA	Bacteria	Deltaproteobacteria	Desulfuromonas
B9J77_02085	Contig_3_CDS_B9J77_02085	CDS	Contig_3	29861	30454	-	197	K03613	rnfE; electron transport complex protein RnfE	COG4660	Na+-translocating ferredoxin:NAD+ oxidoreductase RNF, RnfE subunit	C	5	CytoMem	2995.92	82	1388.43	1607.49	electron transport complex subunit E	Bacteria	Deltaproteobacteria	Desulfuromonas
B9J77_02090	Contig_3_CDS_B9J77_02090	CDS	Contig_3	30451	31044	-	197	K03612	rnfG; electron transport complex protein RnfG	COG4659	Na+-translocating ferredoxin:NAD+ oxidoreductase RNF, RnfG subunit	C	1	Cyto	2876.68	108	1085.9	1790.78	RnfABCDGE type electron transport complexsubunit G	Bacteria	Deltaproteobacteria	Desulfuromonas
B9J77_02095	Contig_3_CDS_B9J77_02095	CDS	Contig_3	31041	32033	-	330	K03614	rnfD; electron transport complex protein RnfD	COG4658	Na+-translocating ferredoxin:NAD+ oxidoreductase RNF, RnfD subunit	C	6	CytoMem	1955.98	455	731.69	1224.29	RnfABCDGE type electron transport complexsubunit D	Bacteria	Deltaproteobacteria	Geoalkalibacter
B9J77_02100	Contig_3_CDS_rsxC	CDS	Contig_3	32005	33330	-	441	K03615	rnfC; electron transport complex protein RnfC	COG4656	Na+-translocating ferredoxin:NAD+ oxidoreductase RNF, RnfC subunit	C	0	Cyto	2215.22	295	988.525	1226.7	electron transport complex subunit RsxC	Bacteria	Firmicutes - Clostridia	Thermosediminibacter
B9J77_02105	Contig_3_CDS_B9J77_02105	CDS	Contig_3	33390	34838	-	482	K14534	abfD; 4-hydroxybutyryl-CoA dehydratase / vinylacetyl-CoA-Delta-isomerase [EC:4.2.1.120 5.3.3.3]	COG2368	Aromatic ring hydroxylase	Q	0	Cyto	2125.55	348	867.707	1257.84	4-hydroxybutyryl-CoA dehydratase	Bacteria	Deltaproteobacteria	Desulfomonile
B9J77_02110	Contig_3_CDS_B9J77_02110	CDS	Contig_3	35124	36821	-	565			COG1032	Radical SAM superfamily enzyme YgiQ, UPF0313 family	R	0	Cyto	2820.8	120	1190.6	1630.2	TIGR03960 family B12-binding radical SAMprotein	Bacteria	Firmicutes - Clostridia	Ruminiclostridium
B9J77_02115	Contig_3_CDS_B9J77_02115	CDS	Contig_3	36917	38176	-	419	K03628	rho; transcription termination factor Rho	COG1158	Transcription termination factor Rho	K	0	Cyto	2289.79	264	913.924	1375.87	transcription termination factor Rho	Bacteria	Other	Candidatus Methylomirabilis
B9J77_02120	Contig_3_CDS_B9J77_02120	CDS	Contig_3	38193	38786	-	197	K00859	coaE; dephospho-CoA kinase [EC:2.7.1.24]	COG1803	Methylglyoxal synthase	G	0	Cyto	2349.32	245	936.762	1412.56	dephospho-CoA kinase	Bacteria	Firmicutes - Clostridia	Halothermothrix
B9J77_02125	Contig_3_CDS_B9J77_02125	CDS	Contig_3	38834	39355	-	173	K03752	mobA; molybdopterin-guanine dinucleotide biosynthesis protein A [EC:2.7.7.77]	COG0746	Molybdopterin-guanine dinucleotide biosynthesis protein A	H	0	Cyto	3394.1	38	1608.82	1785.28	molybdenum cofactor guanylyltransferase	Bacteria	Planctomycetes	Candidatus Kuenenia
B9J77_02130	Contig_3_CDS_B9J77_02130	CDS	Contig_3	39780	40289	-	169						0	Cyto	1983.32	433	979.515	1003.8	hypothetical protein	Animals	Vertebrates	Cynoglossus
B9J77_02135	Contig_3_CDS_B9J77_02135	CDS	Contig_3	40775	40978	-	67		TRIP12; E3 ubiquitin-protein ligase TRIP12 [EC:6.3.2.19]				0	Cyto	745.839	966	745.839	0	hypothetical protein	Fungi	Ascomycetes	Baudoinia
B9J77_02140	Contig_3_CDS_B9J77_02140	CDS	Contig_3	41228	41908	-	226			COG2887	RecB family exonuclease	L	0	Cyto	1875.81	518	800.96	1074.85	hypothetical protein	Bacteria	Other	Candidatus Methylomirabilis
B9J77_02145	Contig_3_CDS_B9J77_02145	CDS	Contig_3	41892	43142	-	416	K07478	ycaJ; putative ATPase	COG2256	Replication-associated recombination protein RarA (DNA-dependent ATPase)	L	0	Cyto	2126.83	346	1067.13	1059.7	replication-associat ed recombination protein A	Bacteria	Planctomycetes	Candidatus Kuenenia
B9J77_02150	Contig_3_CDS_B9J77_02150	CDS	Contig_3	43158	43520	-	120						4	CytoMem	1290.81	884	761.1	529.71	hypothetical protein	Bacteria	Firmicutes - Others	Turicibacter
B9J77_02155	Contig_3_CDS_B9J77_02155	CDS	Contig_3	43537	44034	-	165						4	CytoMem	2223.29	291	1189.08	1034.21	DUF456 domain-containing protein	Bacteria	Firmicutes - Clostridia	Alkaliphilus
B9J77_02160	Contig_3_CDS_B9J77_02160	CDS	Contig_3	44316	44723	+	135			COG1652	Nucleoid-associated protein YgaU, contains BON and LysM domains	S	0	CytoMem	1922.98	483	876.122	1046.86	LysM peptidoglycan-binding domain-containingprotein	Bacteria	Betaproteobacteria	Chromobacterium
B9J77_02165	Contig_3_CDS_B9J77_02165	CDS	Contig_3	44738	45589	+	283	K01990	ABC-2.A; ABC-2 type transport system ATP-binding protein	COG1131	ABC-type multidrug transport system, ATPase component	V	0	CytoMem	1304.37	873	745.427	558.947	ABC transporter ATP-binding protein	Bacteria	Planctomycetes	Isosphaera
B9J77_02170	Contig_3_CDS_B9J77_02170	CDS	Contig_3	45586	46380	+	264			COG1277	ABC-type transport system involved in multi-copper enzyme maturation, permease component	O	6	CytoMem	1007.64	948	476.79	530.847	ABC transporter permease	Bacteria	Planctomycetes	Planctomyces
B9J77_02175	Contig_3_CDS_B9J77_02175	CDS	Contig_3	46394	47179	+	261			COG3147	Cell division protein DedD (periplasmic protein involved in septation)	D	0	CytoMem	1679.12	665	937.652	741.473	hypothetical protein	Bacteria	Planctomycetes	Candidatus Kuenenia
B9J77_02180	Contig_3_CDS_B9J77_02180	CDS	Contig_3	47179	47937	+	252			COG1277	ABC-type transport system involved in multi-copper enzyme maturation, permease component	O	6	CytoMem	1174.73	911	706.425	468.301	ABC transporter permease	Bacteria	Planctomycetes	Rubinisphaera
B9J77_02185	Contig_3_CDS_B9J77_02185	CDS	Contig_3	47934	48521	+	195	K02342	DPO3E, dnaQ; DNA polymerase III subunit epsilon [EC:2.7.7.7]	COG2378	Predicted DNA-binding transcriptional regulator YafY, contains an HTH and WYL domains	K	0	Cyto	1256.9	892	886.799	370.103	3'-5' exonuclease	Bacteria	Chloroflexi	Herpetosiphon
B9J77_02190	Contig_3_CDS_B9J77_02190	CDS	Contig_3	48621	49022	+	133	K00656	pflD; formate C-acetyltransferase [EC:2.3.1.54]	COG1882	Pyruvate-formate lyase	C	0	CytoMem	1683.76	662	913.272	770.487	hypothetical protein	Bacteria	Deltaproteobacteria	Pelobacter
B9J77_02195	Contig_3_CDS_B9J77_02195	CDS	Contig_3	49043	50308	+	421	K00656	pflD; formate C-acetyltransferase [EC:2.3.1.54]	COG1882	Pyruvate-formate lyase	C	0	Cyto	1889.55	511	970.894	918.658	hypothetical protein	Bacteria	Firmicutes - Others	Faecalibaculum
B9J77_02200	Contig_3_CDS_B9J77_02200	CDS	Contig_3	50328	51275	+	315	K04069	pflA, pflC, pflE; pyruvate formate lyase activating enzyme [EC:1.97.1.4]	COG1180	Pyruvate-formate lyase-activating enzyme	O	0	Cyto	2422.05	218	1248.43	1173.62	glycyl-radical enzyme activating protein	Bacteria	Firmicutes - Clostridia	Pelotomaculum
B9J77_02205	Contig_3_CDS_B9J77_02205	CDS	Contig_3	51479	52036	+	185	K01715	crt; 3-hydroxybutyryl-CoA dehydratase [EC:4.2.1.55]	COG1024	Enoyl-CoA hydratase/carnithine racemase	I	0	CytoMem	1296.93	880	540.2	756.728	crotonase	Bacteria	Firmicutes - Clostridia	Roseburia
B9J77_02210	Contig_3_CDS_B9J77_02210	CDS	Contig_3	52103	52624	+	173			COG0778	Nitroreductase	C	0	Cyto	1138.27	917	656.713	481.554	nitroreductase	Archaea	Euryarchaeota	Methanothrix
B9J77_02215	Contig_3_CDS_B9J77_02215	CDS	Contig_3	52666	53250	+	194	K06962	K06962; uncharacterized protein	COG3688	Predicted RNA-binding protein containing a PIN domain	R	0	Unknown	799.539	964	476.647	322.892	hypothetical protein	Bacteria	Deltaproteobacteria	Desulfococcus
B9J77_02225	Contig_3_CDS_B9J77_02225	CDS	Contig_3	54907	55701	+	264			COG2801	Transposase InsO and inactivated derivatives	X	0	Cyto	2570.79	177	823.752	1747.03	transposase	Bacteria	Actinobacteria	Kitasatospora
B9J77_02235	Contig_3_CDS_B9J77_02235	CDS	Contig_3	55898	56164	-	88	K13219	SFPQ, PSF; splicing factor, proline- and glutamine-rich	COG0724	RNA recognition motif (RRM) domain	J	0	Cyto	2633.44	162	1220.88	1412.56	RNA-binding protein	Archaea	Euryarchaeota	Methanoculleus
B9J77_02240	Contig_3_CDS_B9J77_02240	CDS	Contig_3	56159	56362	+	67						0	Unknown	2046.42	391	850.841	1195.58	hypothetical protein	Animals	Echinoderms	Strongylocentrotus
B9J77_02250	Contig_3_CDS_B9J77_02250	CDS	Contig_3	56586	57218	-	210	K00573	pcm; protein-L-isoaspartate(D-aspartate) O-methyltransferase [EC:2.1.1.77]	COG2518	Protein-L-isoaspartate O-methyltransferase	O	0	Cyto	2772.87	127	1631.41	1141.46	protein-L-isoasparta te(D-aspartate)O-methyltransfe rase	Bacteria	Deltaproteobacteria	Syntrophus
B9J77_02255	Contig_3_CDS_surE	CDS	Contig_3	57208	57954	-	248	K03787	surE; 5'-nucleotidase [EC:3.1.3.5]	COG0496	Broad specificity polyphosphatase and 5'/3'-nucleotidase SurE	L	0	Cyto	2196.17	309	1034.16	1162.01	5' 3'-nucleotidase SurE	Bacteria	Nitrospirae	Thermodesulfovibrio
B9J77_02260	Contig_3_CDS_B9J77_02260	CDS	Contig_3	57960	58619	-	219	K00721	DPM1; dolichol-phosphate mannosyltransferase [EC:2.4.1.83]	COG1216	Glycosyltransferase, GT2 family	G	0	CytoMem	2118.33	351	1137.05	981.281	glycosyltransferase family 2 protein	Bacteria	Caldiserica	Caldisericum
B9J77_02265	Contig_3_CDS_hisA	CDS	Contig_3	58616	59329	-	237	K01814	hisA; phosphoribosylformimino-5-aminoimidazole carboxamide ribotide isomerase [EC:5.3.1.16]	COG0106	Phosphoribosylformimino-5-aminoimidazole carboxamide ribonucleotide (ProFAR) isomerase	E	0	Cyto	2064.08	383	1028.28	1035.8	1-(5-phosphoribosyl) -5-[(5-phosphoribosylamino)met hylideneamino]imidazole-4-carb oxamide isomerase	Bacteria	Firmicutes - Clostridia	Herbivorax
B9J77_02270	Contig_3_CDS_B9J77_02270	CDS	Contig_3	59331	59963	-	210	K01693	hisB; imidazoleglycerol-phosphate dehydratase [EC:4.2.1.19]	COG0131	Imidazoleglycerol phosphate dehydratase HisB	E	0	Cyto	2356.04	243	1206.21	1149.83	imidazoleglycerol-ph osphate dehydratase	Bacteria	Firmicutes - Bacilli	Parageobacillus
B9J77_02275	Contig_3_CDS_hisD	CDS	Contig_3	59969	61186	-	405	K00013	hisD; histidinol dehydrogenase [EC:1.1.1.23]	COG0141	Histidinol dehydrogenase	E	0	Cyto	1784.76	584	749.105	1035.65	histidinol dehydrogenase	Bacteria	Firmicutes - Clostridia	Candidatus Desulforudis
B9J77_02280	Contig_3_CDS_murA	CDS	Contig_3	61183	62472	-	429	K00790	murA; UDP-N-acetylglucosamine 1-carboxyvinyltransferase [EC:2.5.1.7]	COG0766	UDP-N-acetylglucosamine enolpyruvyl transferase	M	0	Cyto	2985.5	85	1575.59	1409.91	UDP-N-acetylglucosam ine1-carboxyvinyltransferase	Bacteria	Planctomycetes	Phycisphaerae bacterium ST-PulAB-D4
B9J77_02285	Contig_3_CDS_prmC	CDS	Contig_3	62473	63330	-	285	K02493	hemK, prmC; release factor glutamine methyltransferase [EC:2.1.1.-]	COG2890	Methylase of polypeptide chain release factors	J	0	Cyto	2362.22	239	1156.24	1205.98	peptide chain release factor N(5)-glutaminemethyltransferas e	Bacteria	Firmicutes - Others	Megamonas
B9J77_02290	Contig_3_CDS_prfA	CDS	Contig_3	63340	64392	-	350	K02835	prfA, MTRF1, MRF1; peptide chain release factor 1	COG0216	Protein chain release factor A	J	0	Cyto	2706.76	143	1411.88	1294.88	peptide chain release factor 1	Bacteria	Firmicutes - Clostridia	Carboxydothermus
B9J77_02295	Contig_3_CDS_B9J77_02295	CDS	Contig_3	64389	64586	-	65	K02909	RP-L31, rpmE; large subunit ribosomal protein L31	COG0254	Ribosomal protein L31	J	0	Cyto	3414.56	36	2425.42	989.139	50S ribosomal protein L31	Bacteria	Firmicutes - Clostridia	Ruminococcaceae bacterium CPB6
B9J77_02305	Contig_3_CDS_B9J77_02305	CDS	Contig_3	64900	65721	+	273						1	Cyto	1340.13	856	684.569	655.562	hypothetical protein	Bacteria	Deltaproteobacteria	Desulfobacula
B9J77_02310	Contig_3_CDS_B9J77_02310	CDS	Contig_3	65712	67568	+	618	K11085	msbA; ATP-binding cassette, subfamily B, bacterial MsbA [EC:3.6.3.-]	COG1132	ABC-type multidrug transport system, ATPase and permease component	V	7	CytoMem	1990.44	426	865.764	1124.68	ABC transporter ATP-binding protein	Bacteria	Chlorobi	Ignavibacterium
B9J77_02315	Contig_3_CDS_B9J77_02315	CDS	Contig_3	67553	68206	+	217	K09778	uncharacterized protein	COG2121	Uncharacterized conserved protein, lysophospholipid acyltransferase (LPLAT) superfamily	S	1	CytoMem	2093.51	364	1142.91	950.601	DUF374 domain-containing protein	Bacteria	Deltaproteobacteria	Desulfatibacillum
B9J77_02320	Contig_3_CDS_lpxK	CDS	Contig_3	68193	69320	+	375	K00912	lpxK; tetraacyldisaccharide 4'-kinase [EC:2.7.1.130]	COG1663	Tetraacyldisaccharide-1-P 4'-kinase	M	2	CytoMem	1804.72	569	885.39	919.331	tetraacyldisaccharid e 4'-kinase	Bacteria	Firmicutes - Clostridia	Acetohalobium
B9J77_02325	Contig_3_CDS_waaF	CDS	Contig_3	69317	70354	+	345	K02843	waaF, rfaF; heptosyltransferase II [EC:2.4.-.-]	COG0859	ADP-heptose:LPS heptosyltransferase	M	0	Unknown	1463.9	784	656.584	807.312	lipopolysaccharide heptosyltransferase II	Bacteria	Deltaproteobacteria	Geobacter
B9J77_02330	Contig_3_CDS_B9J77_02330	CDS	Contig_3	70351	71139	+	262	K12992	rfbN; rhamnosyltransferase [EC:2.4.1.-]	COG1215	Glycosyltransferase, catalytic subunit of cellulose synthase and poly-beta-1,6-N-acetylglucosamine synthase	N	0	CytoMem	1806.18	567	1056.22	749.962	glycosyltransferase	Bacteria	Thermodesulfobacteria	Thermodesulfatator
B9J77_02335	Contig_3_CDS_B9J77_02335	CDS	Contig_3	71120	72304	+	394	K02847	waaL, rfaL; O-antigen ligase [EC:6.-.-.-]	COG3307	O-antigen ligase	M	10	CytoMem	1935.83	473	938.661	997.174	O-antigen ligase family protein	Bacteria	Other proteobacteria	Acidithiobacillus
B9J77_02340	Contig_3_CDS_B9J77_02340	CDS	Contig_3	72312	73199	+	295	K00568	ubiG; 2-polyprenyl-6-hydroxyphenyl methylase / 3-demethylubiquinone-9 3-methyltransferase [EC:2.1.1.222 2.1.1.64]	COG2227	2-polyprenyl-3-methyl-5-hydroxy-6-metoxy-1,4-benzoquinol methylase	H	0	Cyto	1876.39	517	943.761	932.631	class I SAM-dependent methyltransferase	Bacteria	Bacteroidetes	Lutibacter
B9J77_02345	Contig_3_CDS_B9J77_02345	CDS	Contig_3	73201	73971	+	256	K12984	waaE, kdtX; (heptosyl)LPS beta-1,4-glucosyltransferase [EC:2.4.1.-]	COG0463	Glycosyltransferase involved in cell wall bisynthesis	M	0	Cyto	3184.44	60	1358.43	1826.01	glycosyltransferase family 2 protein	Bacteria	Thermodesulfobacteria	Thermodesulfatator
B9J77_02350	Contig_3_CDS_B9J77_02350	CDS	Contig_3	73947	74771	+	274			COG4122	Predicted O-methyltransferase YrrM	R	0	Cyto	2265.41	275	936.319	1329.09	class I SAM-dependent methyltransferase	Bacteria	Cyanobacteria	Acaryochloris
B9J77_02355	Contig_3_CDS_B9J77_02355	CDS	Contig_3	74774	75901	+	375			COG0399	dTDP-4-amino-4,6-dideoxygalactose transaminase	M	0	Cyto	2468.15	207	1140.94	1327.21	DegT DnrJ EryC1 StrS family aminotransferase	Bacteria	Chloroflexi	Caldilinea
B9J77_02360	Contig_3_CDS_kdsB	CDS	Contig_3	75941	76678	+	245	K00979	kdsB; 3-deoxy-manno-octulosonate cytidylyltransferase (CMP-KDO synthetase) [EC:2.7.7.38]	COG1212	CMP-2-keto-3-deoxyoctulosonic acid synthetase	M	0	Cyto	2294.11	263	999.086	1295.03	3-deoxy-manno-octulo sonate cytidylyltransferase	Bacteria	Firmicutes - Clostridia	Acetohalobium
B9J77_02365	Contig_3_CDS_B9J77_02365	CDS	Contig_3	76612	77805	+	397	K19954	adh1; alcohol dehydrogenase [EC:1.1.1.-]	COG1454	Alcohol dehydrogenase, class IV	C	0	Cyto	1519.18	759	755.96	763.218	iron-containing alcohol dehydrogenase	Bacteria	Deltaproteobacteria	Desulfomonile
B9J77_02370	Contig_3_CDS_B9J77_02370	CDS	Contig_3	77903	78046	+	47	K02914	RP-L34, MRPL34, rpmH; large subunit ribosomal protein L34				0	Cyto	1737.37	625	1266.52	470.853	50S ribosomal protein L34	Bacteria	Chloroflexi	Thermomicrobium
B9J77_02375	Contig_3_CDS_B9J77_02375	CDS	Contig_3	78131	79534	-	467	K00764	purF, PPAT; amidophosphoribosyltransferase [EC:2.4.2.14]	COG0034	Glutamine phosphoribosylpyrophosphate amidotransferase	F	0	Cyto	1744.71	622	979.231	765.484	amidophosphoribosylt ransferase	Bacteria	Deltaproteobacteria	Desulfocapsa
B9J77_02380	Contig_3_CDS_B9J77_02380	CDS	Contig_3	79908	82883	-	991	K07003	uncharacterized protein	COG1033	Predicted exporter protein, RND superfamily	R	12	CytoMem	1763.18	601	906.167	857.012	hypothetical protein	Bacteria	Calditrichaeota	Caldithrix
B9J77_02385	Contig_3_CDS_B9J77_02385	CDS	Contig_3	82953	83765	-	270	K06989	nadX; aspartate dehydrogenase [EC:1.4.1.21]	COG1712	Predicted dinucleotide-utilizing enzyme	R	0	Cyto	2352.72	244	1170.72	1182	aspartate dehydrogenase	Archaea	Euryarchaeota	Methanomethylovorans
B9J77_02390	Contig_3_CDS_B9J77_02390	CDS	Contig_3	83750	84898	-	382	K19576	norA; MFS transporter, DHA1 family, quinolone resistance protein	COG2271	Sugar phosphate permease	G	12	CytoMem	2045.62	392	978.484	1067.14	MFS transporter	Bacteria	Chlorobi	Ignavibacterium
B9J77_02395	Contig_3_CDS_ilvE	CDS	Contig_3	85076	85954	-	292	K00826	ilvE; branched-chain amino acid aminotransferase [EC:2.6.1.42]	COG0115	Branched-chain amino acid aminotransferase/4-amino-4-deoxychorismate lyase	EH	0	Cyto	1975.56	440	1146.48	829.084	branched-chain-amino -acid transaminase	Bacteria	Firmicutes - Clostridia	Tepidanaerobacter
B9J77_02400	Contig_3_CDS_lysS	CDS	Contig_3	85997	87424	-	475	K04567	KARS, lysS; lysyl-tRNA synthetase, class II [EC:6.1.1.6]	COG1190	Lysyl-tRNA synthetase (class II)	J	0	Cyto	1766.06	596	906.732	859.326	lysine--tRNA ligase	Bacteria	Firmicutes - Clostridia	Ammonifex
B9J77_02405	Contig_3_CDS_B9J77_02405	CDS	Contig_3	87452	87835	-	127			COG2852	Very-short-patch-repair endonuclease	L	0	Cyto	828.415	962	690.828	137.587	endonuclease domain-containing protein	Bacteria	Betaproteobacteria	Sulfuricella
B9J77_02410	Contig_3_CDS_prfB	CDS	Contig_3	87987	89079	-	363	K02836	prfB; peptide chain release factor 2	COG1186	Protein chain release factor B	J	0	Cyto	1665.24	681	867.67	797.575	peptide chain release factor 2	Bacteria	Firmicutes - Bacilli	Kyrpidia
B9J77_02415	Contig_3_CDS_B9J77_02415	CDS	Contig_3	89250	90188	-	312	K03638	moaB; molybdenum cofactor biosynthesis protein B	COG0521	Molybdopterin biosynthesis enzyme MoaB	H	0	Cyto	2885.33	106	1544.07	1341.26	hypothetical protein	Bacteria	Firmicutes - Clostridia	Thermosediminibacter
B9J77_02420	Contig_3_CDS_B9J77_02420	CDS	Contig_3	90188	91147	-	319			COG1924	Activator of 2-hydroxyglutaryl-CoA dehydratase (HSP70-class ATPase domain)	I	0	Cyto	1746.67	621	940.802	805.867	2-hydroxyglutaryl-Co A dehydratase	Bacteria	Firmicutes - Clostridia	Pelotomaculum
B9J77_02425	Contig_3_CDS_B9J77_02425	CDS	Contig_3	91283	91474	+	63						0	Unknown	407.808	985	193.784	214.024	hypothetical protein	Fungi	Ascomycetes	Metarhizium
B9J77_02430	Contig_3_CDS_B9J77_02430	CDS	Contig_3	91492	92331	-	279			COG3206	Uncharacterized protein involved in exopolysaccharide biosynthesis	M	2	Cyto	1252.92	893	525.532	727.383	hypothetical protein	Bacteria	Firmicutes - Clostridia	Halobacteroides
B9J77_02435	Contig_3_CDS_B9J77_02435	CDS	Contig_3	92384	94216	-	610			COG1086	NDP-sugar epimerase, includes UDP-GlcNAc-inverting 4,6-dehydratase FlaA1 and capsular polysaccharide biosynthesis protein EpsC	MO	3	CytoMem	1826.92	549	1078.78	748.144	polysaccharide biosynthesis protein	Bacteria	Firmicutes - Clostridia	Thermoanaerobacter
B9J77_02440	Contig_3_CDS_B9J77_02440	CDS	Contig_3	94413	94910	-	165	K09132	uncharacterized protein	COG1895	Uncharacterized protein, contains HEPN domain, UPF0332 family	S	0	Cyto	3329.76	45	1665.13	1664.63	HEPN domain-containing protein	Archaea	Euryarchaeota	Methanobacterium
B9J77_02445	Contig_3_CDS_B9J77_02445	CDS	Contig_3	94897	95484	-	195			COG1669	Predicted nucleotidyltransferase	R	0	Cyto	2660.81	151	1283.34	1377.47	nucleotidyltransfera se domain-containingprotein	Archaea	Euryarchaeota	Methanoculleus
B9J77_02450	Contig_3_CDS_B9J77_02450	CDS	Contig_3	95573	96133	-	186	K13012	wbqP; O-antigen biosynthesis protein WbqP	COG2148	Sugar transferase involved in LPS biosynthesis (colanic, teichoic acid)	M	1	CytoMem	1739.1	623	775.994	963.109	sugar transferase	Bacteria	Deltaproteobacteria	Geobacter
B9J77_02455	Contig_3_CDS_B9J77_02455	CDS	Contig_3	96138	97094	-	318	K01784	galE, GALE; UDP-glucose 4-epimerase [EC:5.1.3.2]	COG0451	Nucleoside-diphosphate-sugar epimerase	M	0	CytoMem	1580.53	735	1015.25	565.277	NAD-dependent epimerase dehydratase familyprotein	Bacteria	Betaproteobacteria	Sulfuriferula
B9J77_02460	Contig_3_CDS_B9J77_02460	CDS	Contig_3	97172	98095	-	307		putative transposase	COG2197	DNA-binding response regulator, NarL/FixJ family, contains REC and HTH domains	TK	0	Cyto	2049.2	389	779.847	1269.35	HTH domain-containing protein	Bacteria	Deltaproteobacteria	Desulfohalobium
B9J77_02465	Contig_3_CDS_B9J77_02465	CDS	Contig_3	98189	99424	-	411			COG0438	Glycosyltransferase involved in cell wall bisynthesis	M	1	Unknown	1579.53	737	686.482	893.046	glycosyltransferase WbuB	Bacteria	Bacteroidetes	Bacteroides
B9J77_02470	Contig_3_CDS_B9J77_02470	CDS	Contig_3	99472	100599	-	375	K01791	wecB; UDP-N-acetylglucosamine 2-epimerase [EC:5.1.3.14]	COG0381	UDP-N-acetylglucosamine 2-epimerase	M	0	Cyto	1708.64	635	761.747	946.895	UDP-N-acetylglucosam ine 2-epimerase(non-hydrolyzing)	Bacteria	Lentisphaerae	Victivallales bacterium CCUG 44730
B9J77_02475	Contig_3_CDS_B9J77_02475	CDS	Contig_3	100601	101716	-	371	K19068	wbjC; UDP-2-acetamido-2,6-beta-L-arabino-hexul-4-ose reductase [EC:1.1.1.367]	COG1898	dTDP-4-dehydrorhamnose 3,5-epimerase or related enzyme	M	0	Cyto	3136.5	67	1323.59	1812.91	NAD-dependent epimerase dehydratase familyprotein	Bacteria	Firmicutes - Clostridia	Syntrophothermus
B9J77_02480	Contig_3_CDS_B9J77_02480	CDS	Contig_3	101775	102785	-	336	K17716	capD; UDP-glucose 4-epimerase [EC:5.1.3.2]	COG1086	NDP-sugar epimerase, includes UDP-GlcNAc-inverting 4,6-dehydratase FlaA1 and capsular polysaccharide biosynthesis protein EpsC	MO	0	Cyto	2647.27	155	1369.63	1277.64	NAD-dependent epimerase dehydratase familyprotein	Bacteria	Firmicutes - Clostridia	Geosporobacter
B9J77_02485	Contig_3_CDS_B9J77_02485	CDS	Contig_3	102778	102981	-	67						0	Unknown	2993.41	83	1096.6	1896.81	hypothetical protein	Protists	Stramenopiles	Saprolegnia
B9J77_02490	Contig_4_CDS_fabD	CDS	Contig_4	95	1024	+	309	K00645	fabD; [acyl-carrier-protein] S-malonyltransferase [EC:2.3.1.39]	COG0331	Malonyl CoA-acyl carrier protein transacylase	I	0	Cyto	1009.92	945	752.742	257.179	[acyl-carrier-protei n] S-malonyltransferase	Bacteria	Firmicutes - Clostridia	Thermosediminibacter
B9J77_02500	Contig_4_CDS_B9J77_02500	CDS	Contig_4	1128	2330	-	400	K15635	apgM; 2,3-bisphosphoglycerate-independent phosphoglycerate mutase [EC:5.4.2.12]	COG3635	2,3-bisphosphoglycerate-independent phosphoglycerate mutase, archeal type	G	0	Cyto	1911.34	496	977.411	933.924	cofactor-independent phosphoglycerate mutase	Bacteria	Planctomycetes	Candidatus Kuenenia
B9J77_02505	Contig_4_CDS_B9J77_02505	CDS	Contig_4	2477	3538	-	353	K01733	thrC; threonine synthase [EC:4.2.3.1]	COG0498	Threonine synthase	E	0	Cyto	1782.73	587	806.06	976.674	threonine synthase	Bacteria	Elusimicrobia	uncultured Termite group 1 bacterium
B9J77_02510	Contig_4_CDS_B9J77_02510	CDS	Contig_4	3538	4662	-	374	K14261	alaC; alanine-synthesizing transaminase [EC:2.6.1.-]	COG0436	Aspartate/methionine/tyrosine aminotransferase	E	0	Cyto	1576.86	739	955.5	621.361	aminotransferase class I II-fold pyridoxalphosphate-dependent enzyme	Bacteria	Nitrospirae	Nitrospira
B9J77_02515	Contig_4_CDS_B9J77_02515	CDS	Contig_4	4720	6360	-	546	K01887	RARS, argS; arginyl-tRNA synthetase [EC:6.1.1.19]	COG0018	Arginyl-tRNA synthetase	J	0	Cyto	1407.21	824	726.356	680.856	arginine--tRNA ligase	Bacteria	Deltaproteobacteria	Desulfuromonas
B9J77_02520	Contig_4_CDS_B9J77_02520	CDS	Contig_4	6354	7472	-	372			COG3605	Signal transduction protein containing GAF and PtsI domains	T	0	Cyto	2475.41	205	1359.02	1116.4	HD domain-containing protein	Bacteria	Firmicutes - Clostridia	Desulfofundulus
B9J77_02525	Contig_4_CDS_B9J77_02525	CDS	Contig_4	7370	8068	-	232	K00969	nadD; nicotinate-nucleotide adenylyltransferase [EC:2.7.7.18]	COG1057	Nicotinic acid mononucleotide adenylyltransferase	H	0	Cyto	2273.31	270	1215.99	1057.33	nicotinate-nucleotid e adenylyltransferase	Bacteria	Firmicutes - Clostridia	Moorella
B9J77_02530	Contig_4_CDS_B9J77_02530	CDS	Contig_4	8089	9348	-	419	K00147	proA; glutamate-5-semialdehyde dehydrogenase [EC:1.2.1.41]	COG0014	Gamma-glutamyl phosphate reductase	E	0	Cyto	3087.08	72	1768.33	1318.76	glutamate-5-semialde hyde dehydrogenase	Bacteria	Aquificae	Thermosulfidibacter
B9J77_02535	Contig_4_CDS_proB	CDS	Contig_4	9345	10478	-	377	K00931	proB; glutamate 5-kinase [EC:2.7.2.11]	COG0263	Glutamate 5-kinase	E	0	Cyto	2740.57	137	1155.88	1584.69	glutamate 5-kinase	Bacteria	Firmicutes - Clostridia	Thermincola
B9J77_02540	Contig_4_CDS_B9J77_02540	CDS	Contig_4	10493	10741	-	82	K02899	RP-L27, MRPL27, rpmA; large subunit ribosomal protein L27	COG0211	Ribosomal protein L27	J	0	Cyto	2667.72	150	1037.84	1629.88	50S ribosomal protein L27	Bacteria	Cyanobacteria	Fischerella
B9J77_02545	Contig_4_CDS_rplU	CDS	Contig_4	10731	11060	-	109	K02888	RP-L21, MRPL21, rplU; large subunit ribosomal protein L21	COG0261	Ribosomal protein L21	J	0	Cyto	2232.37	288	1062.88	1169.49	50S ribosomal protein L21	Bacteria	Gammaproteobacteria - Others	Spiribacter
B9J77_02550	Contig_4_CDS_nagB	CDS	Contig_4	11191	11970	-	259	K02564	nagB, GNPDA; glucosamine-6-phosphate deaminase [EC:3.5.99.6]	COG0363	6-phosphogluconolactonase/Glucosamine-6-phosphate isomerase/deaminase	G	0	Cyto	981.191	951	580.69	400.501	glucosamine-6-phosph ate deaminase	Bacteria	Chlorobi	Ignavibacterium
B9J77_02555	Contig_4_CDS_B9J77_02555	CDS	Contig_4	12092	12652	+	186	K03652	MPG; DNA-3-methyladenine glycosylase [EC:3.2.2.21]	COG2094	3-methyladenine DNA glycosylase Mpg	L	0	Cyto	623.53	976	365.883	257.647	DNA-3-methyladenine glycosylase	Bacteria	Nitrospirae	Nitrospira
B9J77_02560	Contig_4_CDS_B9J77_02560	CDS	Contig_4	12649	13635	+	328	K01784	galE, GALE; UDP-glucose 4-epimerase [EC:5.1.3.2]	COG0451	Nucleoside-diphosphate-sugar epimerase	M	0	Cyto	1321.86	868	628.67	693.193	NAD-dependent epimerase dehydratase familyprotein	Bacteria	Other	Candidatus Methylomirabilis
B9J77_02565	Contig_4_CDS_B9J77_02565	CDS	Contig_4	13650	14954	+	434	K02474	wbpO; UDP-N-acetyl-D-galactosamine dehydrogenase [EC:1.1.1.-]	COG0677	UDP-N-acetyl-D-mannosaminuronate dehydrogenase	M	1	Cyto	1750.38	618	1000.86	749.516	nucleotide sugar dehydrogenase	Bacteria	Deltaproteobacteria	Desulfuromonas
B9J77_02570	Contig_4_CDS_uvrA	CDS	Contig_4	14968	17790	+	940	K03701	uvrA; excinuclease ABC subunit A	COG0178	Excinuclease UvrABC ATPase subunit	L	0	CytoMem	1828.18	547	933.072	895.11	excinuclease ABC subunit UvrA	Bacteria	Firmicutes - Clostridia	Thermosediminibacter
B9J77_02575	Contig_4_CDS_B9J77_02575	CDS	Contig_4	17793	19061	-	422	K07493	putative transposase	COG3328	Transposase (or an inactivated derivative)	X	0	Cyto	2946.54	89	1635.79	1310.75	IS256 family transposase	Bacteria	Nitrospirae	Leptospirillum
B9J77_02580	Contig_4_CDS_B9J77_02580	CDS	Contig_4	19341	20624	+	427	K03292	TC.GPH; glycoside/pentoside/hexuronide:cation symporter, GPH family	COG2211	Na+/melibiose symporter or related transporter	G	12	CytoMem	1911.31	497	940.537	970.773	MFS transporter	Bacteria	Firmicutes - Clostridia	Caldanaerobacter
B9J77_02585	Contig_4_CDS_B9J77_02585	CDS	Contig_4	20839	22053	+	404	K02527	kdtA, waaA; 3-deoxy-D-manno-octulosonic-acid transferase [EC:2.4.99.12 2.4.99.13 2.4.99.14 2.4.99.15]	COG1519	3-deoxy-D-manno-octulosonic-acid transferase	M	0	Cyto	1753.3	615	608.828	1144.47	3-deoxy-D-manno-octu losonic acid transferase	Bacteria	Firmicutes - Clostridia	Acetohalobium
B9J77_02590	Contig_4_CDS_B9J77_02590	CDS	Contig_4	22129	23631	+	500	K04042	glmU; bifunctional UDP-N-acetylglucosamine pyrophosphorylase / Glucosamine-1-phosphate N-acetyltransferase [EC:2.7.7.23 2.3.1.157]	COG1207	Bifunctional protein GlmU, N-acetylglucosamine-1-phosphate-uridyltransferase/glucosamine-1-phosphate-acetyltransferase	M	0	Cyto	2141.62	337	1035.15	1106.47	multidrug transporter	Bacteria	Chlorobi	Ignavibacterium
B9J77_02595	Contig_4_CDS_hisF	CDS	Contig_4	23643	24413	+	256	K02500	hisF; cyclase [EC:4.1.3.-]	COG0107	Imidazole glycerol phosphate synthase subunit HisF	E	0	Cyto	2841.5	114	1642.15	1199.34	imidazole glycerol phosphate synthase subunitHisF	Bacteria	Deltaproteobacteria	Geoalkalibacter
B9J77_02600	Contig_4_CDS_B9J77_02600	CDS	Contig_4	24439	25704	+	421	K00261	GLUD1_2, gdhA; glutamate dehydrogenase (NAD(P)+) [EC:1.4.1.3]	COG0334	Glutamate dehydrogenase/leucine dehydrogenase	E	0	Cyto	2422.15	217	1118.86	1303.29	Glu Leu Phe Val dehydrogenase	Bacteria	Firmicutes - Clostridia	Mahella
B9J77_02605	Contig_4_CDS_B9J77_02605	CDS	Contig_4	25767	26123	+	118	K03711	fur; Fur family transcriptional regulator, ferric uptake regulator	COG0735	Fe2+ or Zn2+ uptake regulation protein	P	0	Cyto	1673.37	676	878.809	794.565	transcriptional repressor	Bacteria	Chloroflexi	Dehalococcoides
B9J77_02615	Contig_4_CDS_cbiM	CDS	Contig_4	27166	27888	+	240	K02007	cbiM; cobalt/nickel transport system permease protein	COG0310	ABC-type Co2+ transport system, permease component	P	6	CytoMem	1344.58	851	696.083	648.493	cobalt transporter CbiM	Archaea	Euryarchaeota	Methanohalobium
B9J77_02620	Contig_4_CDS_cbiQ	CDS	Contig_4	27767	28522	+	251	K02008	cbiQ; cobalt/nickel transport system permease protein	COG0619	Energy-coupling factor transporter transmembrane protein EcfT	H	3	CytoMem	1610.38	712	943.171	667.214	cobalt ECF transporter T component CbiQ	Archaea	Euryarchaeota	Methanolobus
B9J77_02625	Contig_4_CDS_B9J77_02625	CDS	Contig_4	28534	29259	+	241	K02006	cbiO; cobalt/nickel transport system ATP-binding protein	COG1122	Energy-coupling factor transporter ATP-binding protein EcfA2	PR	0	CytoMem	1297.15	879	572.824	724.322	ABC transporter ATP-binding protein	Bacteria	Chloroflexi	Candidatus Promineofilum
B9J77_02630	Contig_4_CDS_B9J77_02630	CDS	Contig_4	29281	30096	-	271	K02013	ABC.FEV.A; iron complex transport system ATP-binding protein [EC:3.6.3.34]	COG1120	ABC-type cobalamin/Fe3+-siderophores transport system, ATPase component	PH	0	CytoMem	1252.2	894	634.021	618.182	ABC transporter ATP-binding protein	Bacteria	Chloroflexi	Dehalococcoides
B9J77_02635	Contig_4_CDS_B9J77_02635	CDS	Contig_4	30104	31171	-	355	K02015	ABC.FEV.P; iron complex transport system permease protein	COG0609	ABC-type Fe3+-siderophore transport system, permease component	P	10	CytoMem	1299.39	877	611.459	687.935	iron ABC transporter permease	Bacteria	Chloroflexi	Dehalogenimonas
B9J77_02640	Contig_4_CDS_B9J77_02640	CDS	Contig_4	31184	32095	-	303	K02016	ABC.FEV.S; iron complex transport system substrate-binding protein	COG0614	ABC-type Fe3+-hydroxamate transport system, periplasmic component	P	1	Cyto	1285.46	885	571.127	714.332	cobalamin-binding protein	Bacteria	Firmicutes - Clostridia	Candidatus Desulforudis
B9J77_02645	Contig_4_CDS_B9J77_02645	CDS	Contig_4	32283	34736	+	817			COG1501	Alpha-glucosidase, glycosyl hydrolase family GH31	G	0	Cyto	1810	563	1048.32	761.682	DUF5110 domain-containing protein	Bacteria	Firmicutes - Bacilli	Paenibacillus
B9J77_02650	Contig_4_CDS_B9J77_02650	CDS	Contig_4	34797	36431	+	544		N-acyl-D-amino-acid deacylase [EC:3.5.1.81]	COG3653	N-acyl-D-aspartate/D-glutamate deacylase	Q	0	Cyto	1443.27	800	711.519	731.748	hypothetical protein	Bacteria	Deltaproteobacteria	Minicystis
B9J77_02660	Contig_4_CDS_B9J77_02660	CDS	Contig_4	37210	38220	-	336	K01662	dxs; 1-deoxy-D-xylulose-5-phosphate synthase [EC:2.2.1.7]	COG3958	Transketolase, C-terminal subunit	G	0	Cyto	1056.17	936	501.04	555.125	transketolase family protein	Bacteria	Deltaproteobacteria	Desulfatibacillum
B9J77_02665	Contig_4_CDS_B9J77_02665	CDS	Contig_4	38401	39240	-	279	K00615	tktA, tktB; transketolase [EC:2.2.1.1]	COG3959	Transketolase, N-terminal subunit	G	0	Cyto	1756.04	608	745.421	1010.62	transketolase	Bacteria	Deltaproteobacteria	Desulfatibacillum
B9J77_02670	Contig_4_CDS_B9J77_02670	CDS	Contig_4	39271	40509	-	412	K01845	hemL; glutamate-1-semialdehyde 2,1-aminomutase [EC:5.4.3.8]	COG0001	Glutamate-1-semialdehyde aminotransferase	H	0	Cyto	2387.97	230	1153.21	1234.75	aminotransferase class III-fold pyridoxalphosphate-dependent enzyme	Bacteria	Deltaproteobacteria	Desulfatibacillum
B9J77_02675	Contig_4_CDS_B9J77_02675	CDS	Contig_4	40506	41294	-	262			COG3255	Putative sterol carrier protein	I	0	Cyto	3006.59	81	1641.78	1364.81	hypothetical protein	Bacteria	Deltaproteobacteria	Desulfococcus
B9J77_02680	Contig_4_CDS_B9J77_02680	CDS	Contig_4	41795	42256	-	153	K02836	prfB; peptide chain release factor 2	COG1186	Protein chain release factor B	J	1	Cyto	1418.88	816	554.778	864.098	peptide chain release factor-like protein	Bacteria	Deltaproteobacteria	Syntrophus
B9J77_02685	Contig_4_CDS_B9J77_02685	CDS	Contig_4	42314	42829	-	171	K00759	apt; adenine phosphoribosyltransferase [EC:2.4.2.7]	COG0503	Adenine/guanine phosphoribosyltransferase or related PRPP-binding protein	F	0	Cyto	2087.56	367	691.057	1396.51	adenine phosphoribosyltransferase	Bacteria	Planctomycetes	Candidatus Kuenenia
B9J77_02690	Contig_4_CDS_B9J77_02690	CDS	Contig_4	42889	44328	-	479	K01595	ppc; phosphoenolpyruvate carboxylase [EC:4.1.1.31]	COG1892	Phosphoenolpyruvate carboxylase	G	0	Cyto	2143.66	336	1112.18	1031.48	phosphoenolpyruvate carboxylase	Archaea	Lokiarchaeota	Lokiarchaeum
B9J77_02695	Contig_4_CDS_B9J77_02695	CDS	Contig_4	44343	45239	-	298	K00852	rbsK, RBKS; ribokinase [EC:2.7.1.15]	COG0524	Sugar or nucleoside kinase, ribokinase family	G	0	Cyto	1763.69	600	964.132	799.562	sugar kinase	Bacteria	Deltaproteobacteria	Geoalkalibacter
B9J77_02700	Contig_4_CDS_thiC	CDS	Contig_4	45243	46541	-	432	K03147	thiC; thiamine biosynthesis protein ThiC	COG0422	Thiamine biosynthesis protein ThiC	H	0	Cyto	2378.83	236	822.796	1556.03	phosphomethylpyrimid ine synthase ThiC	Bacteria	Thermodesulfobacteria	Thermodesulfobacterium
B9J77_02705	Contig_4_CDS_B9J77_02705	CDS	Contig_4	46525	47601	-	358	K00788	thiE; thiamine-phosphate pyrophosphorylase [EC:2.5.1.3]	COG0352	Thiamine monophosphate synthase	H	0	Cyto	1407.15	825	681.162	725.991	thiamine phosphate synthase	Bacteria	Firmicutes - Clostridia	Desulfofundulus
B9J77_02710	Contig_4_CDS_amaP	CDS	Contig_4	47783	48316	-	177			COG1302	Uncharacterized conserved protein YloU, alkaline shock protein (Asp23) family	S	2	CytoMem	2637.66	160	611.812	2025.85	alkaline shock response membrane anchor proteinAmaP	Bacteria	Firmicutes - Clostridia	Geosporobacter
B9J77_02715	Contig_4_CDS_efp	CDS	Contig_4	48392	48949	-	185	K02356	efp; elongation factor P	COG0231	Translation elongation factor P (EF-P)/translation initiation factor 5A (eIF-5A)	J	0	Cyto	1782.51	589	702.848	1079.66	elongation factor P	Bacteria	Deltaproteobacteria	Desulfomonile
B9J77_02720	Contig_4_CDS_B9J77_02720	CDS	Contig_4	49122	49379	-	85						0	CytoMem	589.55	977	250.535	339.014	hypothetical protein	Plants	Eudicots	Vitis
B9J77_02725	Contig_4_CDS_B9J77_02725	CDS	Contig_4	49348	51393	-	681	K03168	topA; DNA topoisomerase I [EC:5.99.1.2]	COG0551	ssDNA-binding Zn-finger and Zn-ribbon domains of topoisomerase 1	L	0	Cyto	1541.29	753	907.192	634.097	type I DNA topoisomerase	Bacteria	Firmicutes - Clostridia	Desulfofundulus
B9J77_02730	Contig_4_CDS_B9J77_02730	CDS	Contig_4	51651	52697	-	348	K03734	apbE; thiamine biosynthesis lipoprotein	COG1477	Thiamine biosynthesis lipoprotein ApbE	H	1	CytoMem	1483.99	774	741.024	742.97	FAD:protein FMN transferase	Bacteria	Firmicutes - Clostridia	Dehalobacter
B9J77_02735	Contig_4_CDS_leuC	CDS	Contig_4	52885	54150	+	421	K01703	leuC; 3-isopropylmalate/(R)-2-methylmalate dehydratase large subunit [EC:4.2.1.33 4.2.1.35]	COG0065	Homoaconitase/3-isopropylmalate dehydratase large subunit	E	0	Cyto	1807.49	565	782.058	1025.43	3-isopropylmalate dehydratase large subunit	Bacteria	Nitrospirae	Thermodesulfovibrio
B9J77_02740	Contig_4_CDS_B9J77_02740	CDS	Contig_4	54185	55120	+	311	K01923	purC; phosphoribosylaminoimidazole-succinocarboxamide synthase [EC:6.3.2.6]	COG0152	Phosphoribosylaminoimidazole-succinocarboxamide synthase	F	0	Unknown	2097.03	361	953.877	1143.16	phosphoribosylaminoi midazolesuccinocarboxamidesynt hase	Bacteria	Planctomycetes	Candidatus Kuenenia
B9J77_02745	Contig_4_CDS_larB	CDS	Contig_4	55117	55821	+	234	K06898	K06898; uncharacterized protein	COG1691	NCAIR mutase (PurE)-related protein	F	0	Unknown	1731.5	627	772.42	959.079	nickel pincer cofactor biosynthesis proteinLarB	Bacteria	Firmicutes - Clostridia	Candidatus Desulforudis
B9J77_02750	Contig_4_CDS_B9J77_02750	CDS	Contig_4	55815	56405	+	196	K01934	5-formyltetrahydrofolate cyclo-ligase [EC:6.3.3.2]	COG0212	5-formyltetrahydrofolate cyclo-ligase	H	0	Cyto	1985	430	728.77	1256.23	5-formyltetrahydrofo late cyclo-ligase	Bacteria	Firmicutes - Clostridia	Paeniclostridium
B9J77_02760	Contig_4_CDS_thiL	CDS	Contig_4	56512	57537	-	341	K00946	thiL; thiamine-monophosphate kinase [EC:2.7.4.16]	COG0611	Thiamine monophosphate kinase	H	0	Cyto	1489.47	770	644.418	845.05	thiamine-phosphate kinase	Bacteria	Firmicutes - Others	Pelosinus
B9J77_02765	Contig_4_CDS_B9J77_02765	CDS	Contig_4	57534	58673	-	379			COG2006	Uncharacterized conserved protein, DUF362 family	S	0	Cyto	1960.47	449	822.762	1137.71	DUF362 domain-containing protein	Archaea	Euryarchaeota	Methanosarcina
B9J77_02770	Contig_4_CDS_B9J77_02770	CDS	Contig_4	59046	60332	+	428	K03703	uvrC; excinuclease ABC subunit C	COG0322	Excinuclease UvrABC, nuclease subunit	L	0	Cyto	1703.02	643	837.813	865.204	excinuclease ABC subunit UvrC	Bacteria	Synergistetes	Cloacibacillus
B9J77_02775	Contig_4_CDS_B9J77_02775	CDS	Contig_4	60491	61711	+	406	K00928	lysC; aspartate kinase [EC:2.7.2.4]	COG0527	Aspartokinase	E	0	Cyto	1897.14	505	858.695	1038.45	aspartate kinase	Bacteria	Planctomycetes	Candidatus Kuenenia
B9J77_02780	Contig_4_CDS_B9J77_02780	CDS	Contig_4	61715	63274	+	519	K01649	leuA; 2-isopropylmalate synthase [EC:2.3.3.13]	COG0119	Isopropylmalate/homocitrate/citramalate synthases	E	0	Cyto	1633.21	696	845.673	787.533	citramalate synthase	Bacteria	Firmicutes - Clostridia	Thermacetogenium
B9J77_02785	Contig_4_CDS_B9J77_02785	CDS	Contig_4	63274	65943	+	889	K01873	VARS, valS; valyl-tRNA synthetase [EC:6.1.1.9]	COG0525	Valyl-tRNA synthetase	J	0	Cyto	1695.03	653	796.827	898.204	valine--tRNA ligase	Bacteria	Firmicutes - Clostridia	Desulfofundulus
B9J77_02790	Contig_4_CDS_B9J77_02790	CDS	Contig_4	66218	66697	+	159			COG5573	Predicted nucleic acid-binding protein, contains PIN domain	R	0	Cyto	1691.77	655	1053.19	638.583	hypothetical protein	Bacteria	Spirochaetes	Turneriella
B9J77_02795	Contig_4_CDS_B9J77_02795	CDS	Contig_4	67672	68373	+	233	K02935	RP-L7, MRPL12, rplL; large subunit ribosomal protein L7/L12				1	CytoMem	1920.26	486	1146.8	773.462	hypothetical protein	Bacteria	Firmicutes - Bacilli	Brevibacillus
B9J77_02800	Contig_4_CDS_B9J77_02800	CDS	Contig_4	68376	69356	+	326	K00648	fabH; 3-oxoacyl-[acyl-carrier-protein] synthase III [EC:2.3.1.180]	COG0332	3-oxoacyl-[acyl-carrier-protein] synthase III	I	0	Cyto	1370.32	842	679.789	690.531	ketoacyl-ACP synthase III	Bacteria	Firmicutes - Clostridia	Pelotomaculum
B9J77_02805	Contig_4_CDS_B9J77_02805	CDS	Contig_4	69366	69950	+	194			COG0226	ABC-type phosphate transport system, periplasmic component	P	0	Cyto	2094.9	363	824.71	1270.19	carbon monoxide dehydrogenase	Bacteria	Firmicutes - Clostridia	Clostridium
B9J77_02810	Contig_4_CDS_B9J77_02810	CDS	Contig_4	69947	71092	+	381	K00169	porA; pyruvate ferredoxin oxidoreductase, alpha subunit [EC:1.2.7.1]	COG0674	Pyruvate:ferredoxin oxidoreductase or related 2-oxoacid:ferredoxin oxidoreductase, alpha subunit	C	0	Cyto	1835.54	543	958.046	877.499	ferredoxin oxidoreductase	Bacteria	Firmicutes - Clostridia	Candidatus Desulforudis
B9J77_02815	Contig_4_CDS_B9J77_02815	CDS	Contig_4	71092	71925	+	277	K00170	porB; pyruvate ferredoxin oxidoreductase, beta subunit [EC:1.2.7.1]	COG1013	Pyruvate:ferredoxin oxidoreductase or related 2-oxoacid:ferredoxin oxidoreductase, beta subunit	C	0	Cyto	1738.49	624	982.271	756.219	ferredoxin oxidoreductase	Bacteria	Firmicutes - Clostridia	Candidatus Desulforudis
B9J77_02820	Contig_4_CDS_B9J77_02820	CDS	Contig_4	71922	72578	+	218	K00172	porG; pyruvate ferredoxin oxidoreductase, gamma subunit [EC:1.2.7.1]	COG1014	Pyruvate:ferredoxin oxidoreductase or related 2-oxoacid:ferredoxin oxidoreductase, gamma subunit	C	0	Cyto	1384.93	837	721.916	663.01	ferredoxin oxidoreductase	Bacteria	Firmicutes - Clostridia	Herbivorax
B9J77_02825	Contig_4_CDS_B9J77_02825	CDS	Contig_4	72610	72804	+	64	K00179	iorA; indolepyruvate ferredoxin oxidoreductase, alpha subunit [EC:1.2.7.8]	COG4231	TPP-dependent indolepyruvate ferredoxin oxidoreductase, alpha subunit	C	0	Cyto	1455.46	792	851.155	604.304	4Fe-4S dicluster domain-containing protein	Bacteria	Firmicutes - Clostridia	Candidatus Desulforudis
B9J77_02830	Contig_4_CDS_purE	CDS	Contig_4	72860	73354	+	164	K01588	purE; 5-(carboxyamino)imidazole ribonucleotide mutase [EC:5.4.99.18]	COG0041	Phosphoribosylcarboxyaminoimidazole (NCAIR) mutase	F	0	CytoMem	1693.89	654	788.797	905.09	5-(carboxyamino)imid azole ribonucleotide mutase	Bacteria	Firmicutes - Clostridia	Caldicellulosiruptor
B9J77_02835	Contig_4_CDS_B9J77_02835	CDS	Contig_4	73351	74505	+	384	K01589	purK; 5-(carboxyamino)imidazole ribonucleotide synthase [EC:6.3.4.18]	COG0026	Phosphoribosylaminoimidazole carboxylase (NCAIR synthetase)	F	0	CytoMem	1419.66	815	680.432	739.228	5-(carboxyamino)imid azole ribonucleotidesynthase	Bacteria	Firmicutes - Bacilli	Brevibacillus
B9J77_02840	Contig_4_CDS_B9J77_02840	CDS	Contig_4	74817	75038	+	73	K03168	topA; DNA topoisomerase I [EC:5.99.1.2]	COG0551	ssDNA-binding Zn-finger and Zn-ribbon domains of topoisomerase 1	L	0	Unknown	3157.49	64	2006.56	1150.92	hypothetical protein	Bacteria	Deltaproteobacteria	Syntrophobacter
B9J77_02845	Contig_4_CDS_uvrB	CDS	Contig_4	75035	76981	+	648	K03702	uvrB; excinuclease ABC subunit B	COG0556	Excinuclease UvrABC helicase subunit UvrB	L	0	Cyto	2593.07	172	1503.78	1089.29	excinuclease ABC subunit UvrB	Bacteria	Firmicutes - Clostridia	Thermoanaerobacterium
B9J77_02850	Contig_5_CDS_B9J77_02850	CDS	Contig_5	303	1385	+	360			COG2856	Zn-dependent peptidase ImmA, M78 family	E	0	Cyto	466.808	983	466.808	0	ImmA IrrE family metallo-endopeptidase	Archaea	Euryarchaeota	Archaeoglobus
B9J77_02855	Contig_5_CDS_B9J77_02855	CDS	Contig_5	1392	1889	+	165			COG2856	Zn-dependent peptidase ImmA, M78 family	E	0	Cyto	1853.17	535	1853.17	0	DUF4411 family protein	Archaea	Euryarchaeota	Archaeoglobus
B9J77_02860	Contig_5_CDS_B9J77_02860	CDS	Contig_5	2243	2983	-	246	K22408	dac; diacetylchitobiose deacetylase [EC:3.5.1.-]	COG2120	N-acetylglucosaminyl deacetylase, LmbE family	G	0	Cyto	2302.28	261	1151.24	1151.03	PIG-L family deacetylase	Archaea	Euryarchaeota	Pyrococcus
B9J77_02865	Contig_5_CDS_B9J77_02865	CDS	Contig_5	2987	3268	-	93		URM1; ubiquitin related modifier 1				0	Unknown	551.793	982	378.65	173.143	MoaD ThiS family protein	Protists	Amoebozoa	Entamoeba
B9J77_02870	Contig_5_CDS_B9J77_02870	CDS	Contig_5	3265	5262	-	665	K03738	aor; aldehyde:ferredoxin oxidoreductase [EC:1.2.7.5]	COG2414	Aldehyde:ferredoxin oxidoreductase	C	0	Cyto	1795.81	574	1001.95	793.865	aldehyde ferredoxin oxidoreductase	Bacteria	Deltaproteobacteria	Desulfatibacillum
B9J77_02875	Contig_5_CDS_B9J77_02875	CDS	Contig_5	5289	6824	-	511	K01889	FARSA, pheS; phenylalanyl-tRNA synthetase alpha chain [EC:6.1.1.20]	COG0016	Phenylalanyl-tRNA synthetase alpha subunit	J	0	Cyto	1983.1	434	891.014	1092.08	phenylalanine--tRNA ligase subunit alpha	Bacteria	Nitrospirae	Nitrospira
B9J77_02880	Contig_5_CDS_B9J77_02880	CDS	Contig_5	6852	8330	-	492	K03498	trkH; trk system potassium uptake protein TrkH	COG0168	Trk-type K+ transport system, membrane component	P	10	CytoMem	1389.92	835	635.521	754.403	TrkH family potassium uptake protein	Bacteria	Firmicutes - Clostridia	Acetohalobium
B9J77_02885	Contig_5_CDS_B9J77_02885	CDS	Contig_5	8366	9016	-	216	K03499	trkA; trk system potassium uptake protein TrkA	COG0569	Trk K+ transport system, NAD-binding component	P	0	CytoMem	1413.47	818	690.12	723.348	TrkA family potassium uptake protein	Bacteria	Firmicutes - Clostridia	Herbivorax
B9J77_02890	Contig_5_CDS_B9J77_02890	CDS	Contig_5	9030	9674	-	214	K03499	trkA; trk system potassium uptake protein TrkA	COG0569	Trk K+ transport system, NAD-binding component	P	0	CytoMem	1885.45	514	1122.23	763.218	TrkA family potassium uptake protein	Bacteria	Firmicutes - Clostridia	Acetohalobium
B9J77_02895	Contig_5_CDS_B9J77_02895	CDS	Contig_5	9711	10121	-	136	K02887	RP-L20, MRPL20, rplT; large subunit ribosomal protein L20	COG0292	Ribosomal protein L20	J	0	Cyto	962.704	953	456.829	505.875	50S ribosomal protein L20	Bacteria	Deltaproteobacteria	Desulfovibrio
B9J77_02900	Contig_5_CDS_B9J77_02900	CDS	Contig_5	10136	10333	-	65	K02916	RP-L35, MRPL35, rpmI; large subunit ribosomal protein L35	COG0291	Ribosomal protein L35	J	0	Cyto	1238.54	899	888.322	350.221	50S ribosomal protein L35	Bacteria	Firmicutes - Clostridia	Thermosediminibacter
B9J77_02905	Contig_5_CDS_B9J77_02905	CDS	Contig_5	10353	10862	-	169	K02520	infC, MTIF3; translation initiation factor IF-3	COG0290	Translation initiation factor IF-3	J	0	Cyto	2136.98	340	1093.16	1043.82	translation initiation factor IF-3	Bacteria	Firmicutes - Clostridia	Carboxydothermus
B9J77_02910	Contig_5_CDS_B9J77_02910	CDS	Contig_5	10863	12599	-	578	K01868	TARS, thrS; threonyl-tRNA synthetase [EC:6.1.1.3]	COG0441	Threonyl-tRNA synthetase	J	0	Cyto	1984.82	431	1119.54	865.282	threonine--tRNA ligase	Bacteria	Caldiserica	Caldisericum
B9J77_02920	Contig_5_CDS_mreD	CDS	Contig_5	12869	13369	-	166	K03571	mreD; rod shape-determining protein MreD	COG2891	Cell shape-determining protein MreD	M	4	CytoMem	1236.66	900	724.107	512.556	rod shape-determining protein MreD	Bacteria	Actinobacteria	Actinobacteria bacterium IMCC26256
B9J77_02925	Contig_5_CDS_mreC	CDS	Contig_5	13366	14181	-	271	K03570	mreC; rod shape-determining protein MreC	COG1792	Cell shape-determining protein MreC	D	1	CytoMem	2212.94	298	1223.08	989.862	rod shape-determining protein MreC	Bacteria	Firmicutes - Clostridia	Thermosediminibacter
B9J77_02930	Contig_5_CDS_B9J77_02930	CDS	Contig_5	14193	15248	-	351	K03569	mreB; rod shape-determining protein MreB and related proteins	COG1077	Actin-like ATPase involved in cell morphogenesis	D	0	Cyto	2178.14	321	899.783	1278.36	rod shape-determining protein	Bacteria	Verrucomicrobia	Candidatus Xiphinematobacter
B9J77_02935	Contig_5_CDS_B9J77_02935	CDS	Contig_5	15347	16378	-	343	K00850	pfkA, PFK; 6-phosphofructokinase 1 [EC:2.7.1.11]	COG0205	6-phosphofructokinase	G	0	Cyto	1583.23	732	675.903	907.33	ATP-dependent 6-phosphofructokinase	Archaea	Euryarchaeota	Methanoculleus
B9J77_02940	Contig_5_CDS_B9J77_02940	CDS	Contig_5	16378	17334	-	318	K01624	FBA, fbaA; fructose-bisphosphate aldolase, class II [EC:4.1.2.13]	COG0191	Fructose/tagatose bisphosphate aldolase	G	0	Cyto	1940	466	840.995	1099.01	class II fructose-bisphosphate aldolase	Bacteria	Firmicutes - Clostridia	Carboxydocella
B9J77_02945	Contig_5_CDS_B9J77_02945	CDS	Contig_5	17629	18924	+	431	K01756	purB, ADSL; adenylosuccinate lyase [EC:4.3.2.2]	COG0015	Adenylosuccinate lyase	F	0	Cyto	1960.32	450	929.256	1031.07	adenylosuccinate lyase	Bacteria	Firmicutes - Clostridia	Carboxydocella
B9J77_02950	Contig_5_CDS_mrdA	CDS	Contig_5	19290	21044	+	584	K05515	mrdA; penicillin-binding protein 2	COG0768	Cell division protein FtsI/penicillin-binding protein 2	DM	1	CytoMem	2135.45	342	1126.01	1009.44	penicillin-binding protein 2	Bacteria	Deltaproteobacteria	Geobacter
B9J77_02955	Contig_5_CDS_rodA	CDS	Contig_5	21044	22138	+	364	K05837	rodA, mrdB; rod shape determining protein RodA	COG0772	Bacterial cell division protein FtsW, lipid II flippase	D	10	CytoMem	2603.08	166	1503.11	1099.97	rod shape-determining protein RodA	Bacteria	Firmicutes - Others	Pelosinus
B9J77_02960	Contig_5_CDS_B9J77_02960	CDS	Contig_5	22223	22711	+	162	K07095	K07095; uncharacterized protein	COG0622	Predicted phosphodiesterase	R	0	Cyto	2444.87	210	1041.67	1403.21	metallophosphoestera se	Archaea	Bathyarchaeota	Candidatus Bathyarchaeota archaeon BA1
B9J77_02965	Contig_5_CDS_B9J77_02965	CDS	Contig_5	22733	24319	-	528	K04034	bchE; anaerobic magnesium-protoporphyrin IX monomethyl ester cyclase [EC:4.-.-.-]	COG1032	Radical SAM superfamily enzyme YgiQ, UPF0313 family	R	1	Cyto	2388.23	229	1183.9	1204.33	radical SAM protein	Bacteria	Thermodesulfobacteria	Thermodesulfobacterium
B9J77_02970	Contig_5_CDS_B9J77_02970	CDS	Contig_5	24342	25310	-	322	K00604	MTFMT, fmt; methionyl-tRNA formyltransferase [EC:2.1.2.9]	COG0223	Methionyl-tRNA formyltransferase	J	0	Unknown	1792.3	577	782.131	1010.17	methionyl-tRNA formyltransferase	Bacteria	Firmicutes - Clostridia	Thermoanaerobacter
B9J77_02975	Contig_5_CDS_amrB	CDS	Contig_5	25307	26119	-	270	K06990	MEMO1; MEMO1 family protein	COG1355	Predicted class III extradiol dioxygenase, MEMO1 family	R	0	Cyto	2638.94	159	1407.75	1231.19	AmmeMemoRadiSam system protein B	Bacteria	Chloroflexi	Dehalogenimonas
B9J77_02980	Contig_5_CDS_B9J77_02980	CDS	Contig_5	26220	27395	+	391	K00849	galK; galactokinase [EC:2.7.1.6]	COG0153	Galactokinase	G	0	Cyto	2915.51	100	1478.49	1437.02	galactokinase	Bacteria	Firmicutes - Clostridia	Halobacteroides
B9J77_02985	Contig_5_CDS_rny	CDS	Contig_5	27484	29037	+	517	K18682	rny; ribonucrease Y [EC:3.1.-.-]	COG1418	HD superfamily phosphodieaserase, includes HD domain of RNase Y	JR	1	Cyto	3523.76	30	1680.16	1843.6	ribonuclease Y	Bacteria	Firmicutes - Clostridia	Desulfofundulus
B9J77_02990	Contig_5_CDS_B9J77_02990	CDS	Contig_5	29048	29824	+	258	K09769	uncharacterized protein	COG1692	Calcineurin-like phosphoesterase	R	0	Cyto	2139.17	339	1142.07	997.101	TIGR00282 family metallophosphoesterase	Bacteria	Deltaproteobacteria	Geobacter
B9J77_02995	Contig_5_CDS_argB	CDS	Contig_5	29859	30719	+	286	K00930	argB; acetylglutamate kinase [EC:2.7.2.8]	COG0548	Acetylglutamate kinase	E	0	Cyto	3178.45	62	1472.94	1705.51	acetylglutamate kinase	Bacteria	Firmicutes - Clostridia	Desulfotomaculum
B9J77_03000	Contig_5_CDS_B9J77_03000	CDS	Contig_5	30724	31941	+	405	K00821	argD; acetylornithine/N-succinyldiaminopimelate aminotransferase [EC:2.6.1.11 2.6.1.17]	COG4992	Acetylornithine/succinyldiaminopimelate/putrescine aminotransferase	E	0	Cyto	2650.55	154	1366.41	1284.15	aspartate aminotransferase family protein	Bacteria	Firmicutes - Clostridia	Desulfallas
B9J77_03005	Contig_5_CDS_argF	CDS	Contig_5	31942	32874	+	310	K00611	argF, argI; ornithine carbamoyltransferase [EC:2.1.3.3]	COG0078	Ornithine carbamoyltransferase	E	0	Cyto	3371.76	42	1712.15	1659.61	ornithine carbamoyltransferase	Bacteria	Calditrichaeota	Caldithrix
B9J77_03010	Contig_5_CDS_B9J77_03010	CDS	Contig_5	33025	33765	+	246	K03465	thyX, thy1; thymidylate synthase (FAD) [EC:2.1.1.148]	COG1351	Thymidylate synthase ThyX	F	0	Cyto	2778.59	125	1255.73	1522.86	FAD-dependent thymidylate synthase	Bacteria	Deltaproteobacteria	Desulfovibrio
B9J77_03015	Contig_5_CDS_B9J77_03015	CDS	Contig_5	33714	34910	+	398			COG0438	Glycosyltransferase involved in cell wall bisynthesis	M	1	Cyto	2391.88	228	921.187	1470.69	glycosyltransferase family 1 protein	Bacteria	Thermodesulfobacteria	Caldimicrobium
B9J77_03020	Contig_5_CDS_B9J77_03020	CDS	Contig_5	34907	35947	+	346	K00145	argC; N-acetyl-gamma-glutamyl-phosphate reductase [EC:1.2.1.38]	COG0002	N-acetyl-gamma-glutamylphosphate reductase	E	0	Cyto	3383.67	41	1753.31	1630.36	N-acetyl-gamma-gluta myl-phosphate reductase	Bacteria	Firmicutes - Clostridia	Acetohalobium
B9J77_03025	Contig_5_CDS_argJ	CDS	Contig_5	35955	37151	+	398	K00620	argJ; glutamate N-acetyltransferase / amino-acid N-acetyltransferase [EC:2.3.1.35 2.3.1.1]	COG1364	N-acetylglutamate synthase (N-acetylornithine aminotransferase)	E	0	Cyto	2773.96	126	1497.55	1276.41	bifunctional glutamateN-acetyltransferase a mino-acid acetyltransferase ArgJ	Bacteria	Firmicutes - Clostridia	Thermincola
B9J77_03030	Contig_5_CDS_B9J77_03030	CDS	Contig_5	37365	37607	+	80						0	Unknown	1472.41	780	1027.9	444.512	hypothetical protein	Bacteria	Bacteroidetes	Rhodothermus
B9J77_03035	Contig_5_CDS_B9J77_03035	CDS	Contig_5	37600	38025	+	141						1	CytoMem	625.441	975	625.441	0	hypothetical protein	Bacteria	Bacteroidetes	Bernardetia
B9J77_03040	Contig_5_CDS_B9J77_03040	CDS	Contig_5	38057	38722	+	221	K07491	putative transposase	COG1943	REP element-mobilizing transposase RayT	X	0	Cyto	1024.86	941	554.004	470.853	transposase	Bacteria	Planctomycetes	Candidatus Kuenenia
B9J77_03045	Contig_5_CDS_B9J77_03045	CDS	Contig_5	38891	39553	+	220		TRPM2; transient receptor potential cation channel subfamily M member 2				1	Cyto	2222.81	292	1308.84	913.971	hypothetical protein	Animals	Vertebrates	Equus
B9J77_03050	Contig_5_CDS_B9J77_03050	CDS	Contig_5	39582	39791	+	69						0	Cyto	1709.92	634	1067.85	642.073	hypothetical protein	Animals	Vertebrates	Pantholops
B9J77_03055	Contig_5_CDS_B9J77_03055	CDS	Contig_5	39812	40558	+	248		TRM44, METTL19; tRNASer (uridine44-2'-O)-methyltransferase [EC:2.1.1.211]				2	CytoMem	1317.24	869	471.84	845.396	hypothetical protein	Animals	Vertebrates	Sarcophilus
B9J77_03060	Contig_5_CDS_B9J77_03060	CDS	Contig_5	40763	41137	-	124	K02879	RP-L17, MRPL17, rplQ; large subunit ribosomal protein L17	COG0203	Ribosomal protein L17	J	0	Cyto	1708.59	636	942.747	765.846	50S ribosomal protein L17	Bacteria	Firmicutes - Clostridia	Ammonifex
B9J77_03065	Contig_5_CDS_B9J77_03065	CDS	Contig_5	41127	42098	-	323	K03040	rpoA; DNA-directed RNA polymerase subunit alpha [EC:2.7.7.6]	COG0202	DNA-directed RNA polymerase, alpha subunit/40 kD subunit	K	0	Cyto	2576.09	176	1272.29	1303.8	DNA-directed RNA polymerase subunit alpha	Bacteria	Deltaproteobacteria	Cystobacter
B9J77_03070	Contig_5_CDS_B9J77_03070	CDS	Contig_5	42202	42819	-	205	K02986	RP-S4, rpsD; small subunit ribosomal protein S4	COG0522	Ribosomal protein S4 or related protein	J	0	Cyto	2418.9	219	1315.23	1103.67	30S ribosomal protein S4	Bacteria	Firmicutes - Clostridia	Halothermothrix
B9J77_03075	Contig_5_CDS_B9J77_03075	CDS	Contig_5	42822	43187	-	121	K02948	RP-S11, MRPS11, rpsK; small subunit ribosomal protein S11	COG0100	Ribosomal protein S11	J	0	Cyto	2439.76	212	1116.54	1323.23	30S ribosomal protein S11	Bacteria	Firmicutes - Clostridia	Carboxydocella
B9J77_03080	Contig_5_CDS_B9J77_03080	CDS	Contig_5	43184	43582	-	132	K02952	RP-S13, rpsM; small subunit ribosomal protein S13	COG0099	Ribosomal protein S13	J	0	Cyto	3317.85	48	1825.71	1492.14	30S ribosomal protein S13	Bacteria	Firmicutes - Clostridia	Candidatus Desulforudis
B9J77_03085	Contig_5_CDS_B9J77_03085	CDS	Contig_5	43668	43781	-	37	K02919	RP-L36, MRPL36, rpmJ; large subunit ribosomal protein L36	COG0257	Ribosomal protein L36	J	0	Cyto	3732.18	22	1805.96	1926.22	50S ribosomal protein L36	Bacteria	Acidobacteria	Candidatus Koribacter
B9J77_03090	Contig_5_CDS_B9J77_03090	CDS	Contig_5	43778	43996	-	72	K02518	infA; translation initiation factor IF-1	COG0361	Translation initiation factor IF-1	J	0	Cyto	3011.82	80	1022.45	1989.37	translation initiation factor IF-1	Bacteria	Deltaproteobacteria	Desulfobacca
B9J77_03095	Contig_5_CDS_map	CDS	Contig_5	44055	44810	-	251	K01265	map; methionyl aminopeptidase [EC:3.4.11.18]	COG0024	Methionine aminopeptidase	J	0	Cyto	2743.42	135	886.709	1856.72	type I methionyl aminopeptidase	Bacteria	Firmicutes - Clostridia	Ammonifex
B9J77_03100	Contig_5_CDS_B9J77_03100	CDS	Contig_5	44746	45447	-	233	K00939	adk; adenylate kinase [EC:2.7.4.3]	COG0563	Adenylate kinase or related kinase	F	0	Cyto	2765.54	130	1428.4	1337.13	adenylate kinase	Bacteria	Firmicutes - Clostridia	Halanaerobium
B9J77_03105	Contig_5_CDS_secY	CDS	Contig_5	45444	46742	-	432	K03076	secY; preprotein translocase subunit SecY	COG0201	Preprotein translocase subunit SecY	U	10	CytoMem	2126.09	347	1176.42	949.67	preprotein translocase subunit SecY	Bacteria	Nitrospirae	Nitrospira
B9J77_03110	Contig_5_CDS_B9J77_03110	CDS	Contig_5	46735	47169	-	144	K02876	RP-L15, MRPL15, rplO; large subunit ribosomal protein L15	COG0200	Ribosomal protein L15	J	0	Unknown	2592.06	173	568.31	2023.75	50S ribosomal protein L15	Bacteria	Firmicutes - Bacilli	Macrococcus
B9J77_03115	Contig_5_CDS_B9J77_03115	CDS	Contig_5	47150	47650	-	166	K02988	RP-S5, MRPS5, rpsE; small subunit ribosomal protein S5	COG0098	Ribosomal protein S5	J	0	Cyto	2631.54	163	1120.55	1510.99	30S ribosomal protein S5	Bacteria	Firmicutes - Clostridia	Desulfotomaculum
B9J77_03120	Contig_5_CDS_B9J77_03120	CDS	Contig_5	47644	47985	-	113	K02881	RP-L18, MRPL18, rplR; large subunit ribosomal protein L18	COG0256	Ribosomal protein L18	J	0	Cyto	2179.34	320	1096.98	1082.35	50S ribosomal protein L18	Bacteria	Deltaproteobacteria	Desulfocapsa
B9J77_03125	Contig_5_CDS_B9J77_03125	CDS	Contig_5	47985	48539	-	184	K02933	RP-L6, MRPL6, rplF; large subunit ribosomal protein L6	COG0097	Ribosomal protein L6P/L9E	J	0	Cyto	1696.49	650	911.735	784.755	50S ribosomal protein L6	Bacteria	Firmicutes - Bacilli	Aeribacillus
B9J77_03130	Contig_5_CDS_B9J77_03130	CDS	Contig_5	48544	48969	-	141	K02994	RP-S8, rpsH; small subunit ribosomal protein S8	COG0096	Ribosomal protein S8	J	0	Cyto	2183.53	314	1025.28	1158.25	30S ribosomal protein S8	Bacteria	Firmicutes - Others	Limnochorda
B9J77_03135	Contig_5_CDS_B9J77_03135	CDS	Contig_5	49158	49343	-	61	K02954	RP-S14, MRPS14, rpsN; small subunit ribosomal protein S14	COG0199	Ribosomal protein S14	J	0	Cyto	4218.31	15	2444.16	1774.15	type Z 30S ribosomal protein S14	Bacteria	Spirochaetes	Sediminispirochaeta
B9J77_03140	Contig_5_CDS_B9J77_03140	CDS	Contig_5	49366	49908	-	180	K02931	RP-L5, MRPL5, rplE; large subunit ribosomal protein L5	COG0094	Ribosomal protein L5	J	0	Cyto	2919.55	98	1691.58	1227.96	50S ribosomal protein L5	Bacteria	Firmicutes - Clostridia	Desulfofundulus
B9J77_03145	Contig_5_CDS_B9J77_03145	CDS	Contig_5	49905	50225	-	106	K02895	RP-L24, MRPL24, rplX; large subunit ribosomal protein L24	COG0198	Ribosomal protein L24	J	0	Cyto	1985.24	429	1127.2	858.042	50S ribosomal protein L24	Bacteria	Thermodesulfobacteria	Thermodesulfatator
B9J77_03150	Contig_5_CDS_B9J77_03150	CDS	Contig_5	50222	50584	-	120	K02874	RP-L14, MRPL14, rplN; large subunit ribosomal protein L14	COG0093	Ribosomal protein L14	J	0	Cyto	2177.48	322	994.452	1183.03	50S ribosomal protein L14	Bacteria	Firmicutes - Clostridia	Halothermothrix
B9J77_03155	Contig_5_CDS_B9J77_03155	CDS	Contig_5	50581	50838	-	85	K02961	RP-S17, MRPS17, rpsQ; small subunit ribosomal protein S17	COG0186	Ribosomal protein S17	J	0	Cyto	2889.98	105	785.96	2104.02	30S ribosomal protein S17	Bacteria	Firmicutes - Clostridia	Peptoclostridium
B9J77_03160	Contig_5_CDS_B9J77_03160	CDS	Contig_5	50835	51020	-	61	K02904	RP-L29, rpmC; large subunit ribosomal protein L29	COG0255	Ribosomal protein L29	J	0	Cyto	5173.06	6	2110.86	3062.19	50S ribosomal protein L29	Bacteria	Firmicutes - Bacilli	Brochothrix
B9J77_03165	Contig_5_CDS_B9J77_03165	CDS	Contig_5	51099	51506	-	135	K02878	RP-L16, MRPL16, rplP; large subunit ribosomal protein L16	COG0197	Ribosomal protein L16/L10AE	J	0	Cyto	3816.35	20	1694.25	2122.1	50S ribosomal protein L16	Bacteria	Firmicutes - Clostridia	Thermaerobacter
B9J77_03170	Contig_5_CDS_B9J77_03170	CDS	Contig_5	51475	52146	-	223	K02982	RP-S3, rpsC; small subunit ribosomal protein S3	COG0092	Ribosomal protein S3	J	0	Cyto	2846.68	113	1322.39	1524.29	30S ribosomal protein S3	Bacteria	Deltaproteobacteria	Desulfomonile
B9J77_03175	Contig_5_CDS_B9J77_03175	CDS	Contig_5	52149	52487	-	112	K02890	RP-L22, MRPL22, rplV; large subunit ribosomal protein L22	COG0091	Ribosomal protein L22	J	0	Cyto	4810.51	8	2788.78	2021.73	50S ribosomal protein L22	Bacteria	Firmicutes - Clostridia	Syntrophobotulus
B9J77_03180	Contig_5_CDS_B9J77_03180	CDS	Contig_5	52493	52780	-	95	K02965	RP-S19, rpsS; small subunit ribosomal protein S19	COG0185	Ribosomal protein S19	J	0	Cyto	1548.55	750	844.346	704.209	30S ribosomal protein S19	Bacteria	Firmicutes - Clostridia	Thermincola
B9J77_03185	Contig_5_CDS_B9J77_03185	CDS	Contig_5	52782	53609	-	275	K02886	RP-L2, MRPL2, rplB; large subunit ribosomal protein L2	COG0090	Ribosomal protein L2	J	0	Cyto	1599.91	722	1062.24	537.671	50S ribosomal protein L2	Bacteria	Firmicutes - Clostridia	Halothermothrix
B9J77_03190	Contig_5_CDS_B9J77_03190	CDS	Contig_5	53606	53881	-	91	K02892	RP-L23, MRPL23, rplW; large subunit ribosomal protein L23	COG0089	Ribosomal protein L23	J	0	Cyto	3557.87	29	1739.86	1818	50S ribosomal protein L23	Bacteria	Firmicutes - Clostridia	Desulfofundulus
B9J77_03195	Contig_5_CDS_B9J77_03195	CDS	Contig_5	53921	54565	-	214	K02926	RP-L4, MRPL4, rplD; large subunit ribosomal protein L4	COG0088	Ribosomal protein L4	J	0	Unknown	3265.36	51	1620.6	1644.76	50S ribosomal protein L4	Bacteria	Firmicutes - Clostridia	Carboxydothermus
B9J77_03200	Contig_5_CDS_B9J77_03200	CDS	Contig_5	54605	55249	-	214	K02906	RP-L3, MRPL3, rplC; large subunit ribosomal protein L3	COG0087	Ribosomal protein L3	J	0	Cyto	3213.21	56	1552.68	1660.53	50S ribosomal protein L3	Bacteria	Firmicutes - Clostridia	Halobacteroides
B9J77_03205	Contig_5_CDS_B9J77_03205	CDS	Contig_5	55257	55571	-	104	K02946	RP-S10, MRPS10, rpsJ; small subunit ribosomal protein S10	COG0051	Ribosomal protein S10	J	0	Cyto	4241.27	14	2160.27	2081	30S ribosomal protein S10	Bacteria	Firmicutes - Clostridia	Candidatus Desulforudis
B9J77_03210	Contig_5_CDS_tuf	CDS	Contig_5	55652	56848	-	398	K02358	tuf, TUFM; elongation factor Tu	COG0050	Translation elongation factor EF-Tu, a GTPase	J	0	Cyto	2277.6	268	1209.93	1067.68	elongation factor Tu	Bacteria	Calditrichaeota	Caldithrix
B9J77_03215	Contig_5_CDS_fusA	CDS	Contig_5	56851	59040	-	729	K02355	fusA, GFM, EFG; elongation factor G	COG0480	Translation elongation factor EF-G, a GTPase	J	0	Cyto	2443.58	211	1174.14	1269.44	elongation factor G	Bacteria	Firmicutes - Clostridia	Ammonifex
B9J77_03220	Contig_5_CDS_B9J77_03220	CDS	Contig_5	58946	59416	-	156	K02992	RP-S7, MRPS7, rpsG; small subunit ribosomal protein S7	COG0049	Ribosomal protein S7	J	0	Cyto	2578.85	175	1659.3	919.551	30S ribosomal protein S7	Bacteria	Alphaproteobacteria	Magnetococcus
B9J77_03225	Contig_5_CDS_B9J77_03225	CDS	Contig_5	59502	59876	-	124	K02950	RP-S12, MRPS12, rpsL; small subunit ribosomal protein S12	COG0048	Ribosomal protein S12	J	0	Cyto	3479.4	32	1839.01	1640.39	30S ribosomal protein S12	Bacteria	Thermotogae	Thermotoga
B9J77_03230	Contig_5_CDS_rpoC	CDS	Contig_5	59851	67236	-	2461	K03046	rpoC; DNA-directed RNA polymerase subunit beta' [EC:2.7.7.6]	COG0086	DNA-directed RNA polymerase, beta' subunit/160 kD subunit	K	0	Cyto	2480.08	203	1272.72	1207.36	DNA-directed RNA polymerase subunit beta'	Animals	Vertebrates	Lipotes
B9J77_03235	Contig_5_CDS_B9J77_03235	CDS	Contig_5	67315	67680	-	121	K02935	RP-L7, MRPL12, rplL; large subunit ribosomal protein L7/L12	COG0222	Ribosomal protein L7/L12	J	0	Cyto	1724.37	629	1052.13	672.237	50S ribosomal protein L7 L12	Bacteria	Other	Candidatus Methylomirabilis
B9J77_03240	Contig_5_CDS_B9J77_03240	CDS	Contig_5	67919	68440	-	173	K02864	RP-L10, MRPL10, rplJ; large subunit ribosomal protein L10	COG0244	Ribosomal protein L10	J	0	Cyto	2261.03	276	987.763	1273.26	50S ribosomal protein L10	Bacteria	Firmicutes - Clostridia	Halothermothrix
B9J77_03245	Contig_5_CDS_B9J77_03245	CDS	Contig_5	68448	69137	-	229	K02863	RP-L1, MRPL1, rplA; large subunit ribosomal protein L1	COG0081	Ribosomal protein L1	J	0	Cyto	2407.08	224	1379.23	1027.86	50S ribosomal protein L1	Bacteria	Aquificae	Thermosulfidibacter
B9J77_03250	Contig_5_CDS_rplK	CDS	Contig_5	69154	69576	-	140	K02867	RP-L11, MRPL11, rplK; large subunit ribosomal protein L11	COG0080	Ribosomal protein L11	J	0	Cyto	3016.71	79	1701.99	1314.72	50S ribosomal protein L11	Bacteria	Deltaproteobacteria	Pelobacter
B9J77_03255	Contig_5_CDS_nusG	CDS	Contig_5	69625	70152	-	175	K02601	nusG; transcriptional antiterminator NusG	COG0250	Transcription antitermination factor NusG	K	0	Cyto	2683.91	148	1303.46	1380.46	transcription termination antitermination factorNusG	Bacteria	Planctomycetes	Candidatus Kuenenia
B9J77_03260	Contig_5_CDS_secE	CDS	Contig_5	70162	70356	-	64	K03073	secE; preprotein translocase subunit SecE				1	CytoMem	2328.87	250	1547.97	780.899	preprotein translocase subunit SecE	Bacteria	Firmicutes - Bacilli	Anoxybacillus
B9J77_03270	Contig_5_CDS_rpmG	CDS	Contig_5	70489	70638	-	49	K02913	RP-L33, MRPL33, rpmG; large subunit ribosomal protein L33	COG0267	Ribosomal protein L33	J	0	Cyto	3842.34	19	2172.95	1669.39	50S ribosomal protein L33	Bacteria	Firmicutes - Clostridia	Faecalibacterium
B9J77_03275	Contig_5_CDS_tuf2	CDS	Contig_5	70745	71941	-	398	K02358	tuf, TUFM; elongation factor Tu	COG0050	Translation elongation factor EF-Tu, a GTPase	J	0	Cyto	2361.74	240	1235.76	1125.97	elongation factor Tu	Bacteria	Calditrichaeota	Caldithrix
B9J77_03285	Contig_6_CDS_B9J77_03285	CDS	Contig_6	85	1203	+	372			COG1680	CubicO group peptidase, beta-lactamase class C family	V	0	CytoMem	1536.34	754	766.947	769.396	class A beta-lactamase-related serine hydrolase	Bacteria	Bacteroidetes	Solitalea
B9J77_03290	Contig_6_CDS_B9J77_03290	CDS	Contig_6	1241	2230	+	329			COG4990	Uncharacterized protein YvpB	S	0	Cyto	1613.21	709	993.204	620.001	DUF4872 domain-containing protein	Bacteria	Deltaproteobacteria	Desulfatibacillum
B9J77_03295	Contig_6_CDS_B9J77_03295	CDS	Contig_6	2238	2672	+	144	K17865	phaJ; 3-hydroxybutyryl-CoA dehydratase [EC:4.2.1.55]	COG2030	Acyl dehydratase	I	0	Cyto	663.414	972	663.414	0	MaoC family dehydratase	Bacteria	Deltaproteobacteria	Stigmatella
B9J77_03300	Contig_6_CDS_B9J77_03300	CDS	Contig_6	2676	3077	+	133	K12405	HSD17B4; 3-hydroxyacyl-CoA dehydrogenase / 3a,7a,12a-trihydroxy-5b-cholest-24-enoyl-CoA hydratase [EC:1.1.1.35 4.2.1.107]	COG2030	Acyl dehydratase	I	0	Unknown	573.722	978	573.722	0	hypothetical protein	Bacteria	Deltaproteobacteria	Stigmatella
B9J77_03310	Contig_6_CDS_B9J77_03310	CDS	Contig_6	4229	5206	+	325			COG0491	Glyoxylase or a related metal-dependent hydrolase, beta-lactamase superfamily II	R	0	Cyto	1563.69	743	849.24	714.452	MBL fold metallo-hydrolase	Bacteria	Firmicutes - Clostridia	Desulfofundulus
B9J77_03325	Contig_6_CDS_B9J77_03325	CDS	Contig_6	9087	10871	+	594			COG1960	Acyl-CoA dehydrogenase related to the alkylation response protein AidB	I	0	Cyto	2212.98	297	1154.43	1058.55	acyl-CoA dehydrogenase	Bacteria	Firmicutes - Clostridia	Carboxydocella
B9J77_03330	Contig_6_CDS_B9J77_03330	CDS	Contig_6	10888	11307	+	139			COG3255	Putative sterol carrier protein	I	0	Unknown	1928.83	481	917.221	1011.61	hypothetical protein	Bacteria	Deltaproteobacteria	Labilithrix
B9J77_03335	Contig_6_CDS_B9J77_03335	CDS	Contig_6	11325	12485	+	386	K13954	yiaY; alcohol dehydrogenase [EC:1.1.1.1]	COG1454	Alcohol dehydrogenase, class IV	C	0	Cyto	1676.22	669	1005.08	671.143	iron-containing alcohol dehydrogenase	Bacteria	Chloroflexi	Roseiflexus
B9J77_03340	Contig_6_CDS_B9J77_03340	CDS	Contig_6	12485	14377	+	630	K03738	aor; aldehyde:ferredoxin oxidoreductase [EC:1.2.7.5]	COG2414	Aldehyde:ferredoxin oxidoreductase	C	0	Cyto	2081.4	369	1040.4	1041.01	aldehyde ferredoxin oxidoreductase	Archaea	Crenarchaeota	Caldivirga
B9J77_03345	Contig_6_CDS_B9J77_03345	CDS	Contig_6	14381	15616	+	411	K00626	atoB; acetyl-CoA C-acetyltransferase [EC:2.3.1.9]	COG0183	Acetyl-CoA acetyltransferase	I	0	Cyto	2113.97	354	1131.01	982.967	thiolase family protein	Archaea	Bathyarchaeota	Candidatus Bathyarchaeota archaeon BA2
B9J77_03350	Contig_6_CDS_B9J77_03350	CDS	Contig_6	15858	16793	+	311	K00059	fabG; 3-oxoacyl-[acyl-carrier protein] reductase [EC:1.1.1.100]	COG1028	NAD(P)-dependent dehydrogenase, short-chain alcohol dehydrogenase family	IQR	0	Cyto	2892.74	103	1438.38	1454.36	SDR family NAD(P)-dependent oxidoreductase	Archaea	Lokiarchaeota	Lokiarchaeum
B9J77_03355	Contig_6_CDS_B9J77_03355	CDS	Contig_6	16917	17336	+	139			COG3255	Putative sterol carrier protein	I	0	Cyto	2121.76	349	756.725	1365.04	hypothetical protein	Bacteria	Deltaproteobacteria	Labilithrix
B9J77_03360	Contig_6_CDS_B9J77_03360	CDS	Contig_6	17372	18805	+	477	K01885	gltX; glutamyl-tRNA synthetase [EC:6.1.1.17]	COG0008	Glutamyl- or glutaminyl-tRNA synthetase	J	0	Cyto	1426.33	808	605.826	820.507	glutamate--tRNA ligase	Bacteria	Dictyoglomi	Dictyoglomus
B9J77_03365	Contig_6_CDS_nuoE	CDS	Contig_6	18935	19417	+	160	K00334	nuoE; NADH-quinone oxidoreductase subunit E [EC:1.6.5.3]	COG1905	NADH:ubiquinone oxidoreductase 24 kD subunit (chain E)	C	0	Cyto	2764.71	131	1259.85	1504.86	NADH-quinone oxidoreductase subunit NuoE	Bacteria	Deltaproteobacteria	Desulfococcus
B9J77_03370	Contig_6_CDS_B9J77_03370	CDS	Contig_6	19407	21272	+	621	K00335	nuoF; NADH-quinone oxidoreductase subunit F [EC:1.6.5.3]	COG1145	Ferredoxin	C	0	Cyto	1293.89	881	725.841	568.054	NADH-quinone oxidoreductase subunit NuoF	Bacteria	Deltaproteobacteria	Desulfobulbus
B9J77_03375	Contig_6_CDS_B9J77_03375	CDS	Contig_6	21278	23407	+	709	K00266	gltD; glutamate synthase (NADPH/NADH) small chain [EC:1.4.1.13 1.4.1.14]	COG0493	NADPH-dependent glutamate synthase beta chain or related oxidoreductase	ER	0	Cyto	1934.35	475	894.986	1039.37	4Fe-4S dicluster domain-containing protein	Bacteria	Firmicutes - Clostridia	Clostridium
B9J77_03380	Contig_6_CDS_B9J77_03380	CDS	Contig_6	23410	24183	+	257	K07321	cooC; CO dehydrogenase maturation factor	COG3640	CO dehydrogenase nickel-insertion accessory protein CooC1	O	0	Cyto	1951.01	460	941.005	1010	carbon monoxide dehydrogenase	Bacteria	Planctomycetes	Candidatus Kuenenia
B9J77_03385	Contig_6_CDS_B9J77_03385	CDS	Contig_6	24197	24955	+	252	K07321	cooC; CO dehydrogenase maturation factor	COG3640	CO dehydrogenase nickel-insertion accessory protein CooC1	O	0	Cyto	1606.89	716	558.798	1048.09	carbon monoxide dehydrogenase	Bacteria	Firmicutes - Clostridia	Desulfofundulus
B9J77_03390	Contig_6_CDS_B9J77_03390	CDS	Contig_6	24983	25864	+	293	K15023	acsE; 5-methyltetrahydrofolate corrinoid/iron sulfur protein methyltransferase [EC:2.1.1.258]	COG1410	Methionine synthase I, cobalamin-binding domain	E	0	Cyto	1022.57	942	609.805	412.761	dihydropteroate synthase	Bacteria	Firmicutes - Clostridia	Candidatus Desulforudis
B9J77_03395	Contig_6_CDS_B9J77_03395	CDS	Contig_6	25872	26549	+	225	K22882	thyA; thymidylate synthase [EC:2.1.1.-]	COG1905	NADH:ubiquinone oxidoreductase 24 kD subunit (chain E)	C	0	Cyto	1009.69	946	607.517	402.177	hypothetical protein	Bacteria	Firmicutes - Clostridia	Candidatus Desulforudis
B9J77_03400	Contig_6_CDS_B9J77_03400	CDS	Contig_6	26579	27448	+	289	K00194	cdhD, acsD; acetyl-CoA decarbonylase/synthase complex subunit delta [EC:2.1.1.245]	COG2069	CO dehydrogenase/acetyl-CoA synthase delta subunit (corrinoid Fe-S protein)	C	0	Cyto	2382.67	233	1142.96	1239.71	acetyl-CoA decarbonylase synthase complexsubunit delta	Bacteria	Firmicutes - Clostridia	Candidatus Desulforudis
B9J77_03405	Contig_6_CDS_cdhA	CDS	Contig_6	27450	29741	+	763	K00192	cdhA; acetyl-CoA decarbonylase/synthase complex subunit alpha [EC:1.2.7.4]	COG1152	CO dehydrogenase/acetyl-CoA synthase alpha subunit	C	0	Cyto	1780.18	590	964.395	815.781	CO dehydrogenase acetyl-CoA synthase complexsubunit epsilon	Bacteria	Firmicutes - Clostridia	Candidatus Desulforudis
B9J77_03410	Contig_6_CDS_cdhB	CDS	Contig_6	29820	30356	+	178	K00195	cdhB; acetyl-CoA decarbonylase/synthase complex subunit epsilon	COG1880	CO dehydrogenase/acetyl-CoA synthase epsilon subunit	C	0	Cyto	3384.75	40	1162.19	2222.56	CO dehydrogenase acetyl-CoA synthase complexsubunit epsilon	Bacteria	Firmicutes - Clostridia	Candidatus Desulforudis
B9J77_03415	Contig_6_CDS_cdhC	CDS	Contig_6	30374	31585	+	403	K00193	cdhC; acetyl-CoA decarbonylase/synthase complex subunit beta [EC:2.3.1.-]	COG1614	CO dehydrogenase/acetyl-CoA synthase beta subunit	C	0	Cyto	2522.8	190	1071.46	1451.33	CO dehydrogenase CO-methylating acetyl-CoAsynthase complex subunit beta	Bacteria	Firmicutes - Clostridia	Candidatus Desulforudis
B9J77_03420	Contig_6_CDS_B9J77_03420	CDS	Contig_6	31604	32959	+	451	K00197	cdhE, acsC; acetyl-CoA decarbonylase/synthase complex subunit gamma [EC:2.1.1.245]	COG1456	CO dehydrogenase/acetyl-CoA synthase gamma subunit (corrinoid Fe-S protein)	C	0	Cyto	2055.43	384	900.579	1154.85	acetyl-CoA decarbonylase synthase complexsubunit gamma	Bacteria	Firmicutes - Clostridia	Candidatus Desulforudis
B9J77_03425	Contig_6_CDS_B9J77_03425	CDS	Contig_6	33006	34769	+	587	K01938	fhs; formate--tetrahydrofolate ligase [EC:6.3.4.3]	COG2759	Formyltetrahydrofolate synthetase	F	0	Cyto	1731.62	626	779.838	951.778	formate--tetrahydrof olate ligase	Bacteria	Deltaproteobacteria	Desulfomonile
B9J77_03430	Contig_6_CDS_B9J77_03430	CDS	Contig_6	34856	35410	+	184	K05569	mnhE, mrpE; multicomponent Na+:H+ antiporter subunit E	COG1863	Multisubunit Na+/H+ antiporter, MnhE subunit	P	3	CytoMem	2689.7	146	1481.02	1208.68	cation transporter	Bacteria	Deltaproteobacteria	Desulfurivibrio
B9J77_03435	Contig_6_CDS_B9J77_03435	CDS	Contig_6	35423	35683	+	86	K05570	mnhF, mrpF; multicomponent Na+:H+ antiporter subunit F	COG2212	Multisubunit Na+/H+ antiporter, MnhF subunit	P	3	CytoMem	3020.55	78	1487.59	1532.96	cation:proton antiporter	Archaea	Euryarchaeota	Halostagnicola
B9J77_03440	Contig_6_CDS_B9J77_03440	CDS	Contig_6	35680	36006	+	108	K05571	mnhG, mrpG; multicomponent Na+:H+ antiporter subunit G	COG1320	Multisubunit Na+/H+ antiporter, MnhG subunit	P	3	CytoMem	2399.39	226	1181.17	1218.23	Na+ H+ antiporter subunit G	Archaea	Euryarchaeota	Aciduliprofundum
B9J77_03445	Contig_6_CDS_B9J77_03445	CDS	Contig_6	36136	36378	+	80	K05566	mnhB, mrpB; multicomponent Na+:H+ antiporter subunit B	COG1563	Uncharacterized MnhB-related membrane protein	R	3	CytoMem	1350.48	849	693.788	656.697	DUF4040 domain-containing protein	Bacteria	Firmicutes - Clostridia	Natranaerobius
B9J77_03450	Contig_6_CDS_B9J77_03450	CDS	Contig_6	36375	36653	+	92	K05566	mnhB, mrpB; multicomponent Na+:H+ antiporter subunit B	COG2111	Multisubunit Na+/H+ antiporter, MnhB subunit	P	2	CytoMem	838.137	961	484.434	353.703	hypothetical protein	Bacteria	Alphaproteobacteria	Bradyrhizobium
B9J77_03455	Contig_6_CDS_B9J77_03455	CDS	Contig_6	36650	37072	+	140	K05566	mnhB, mrpB; multicomponent Na+:H+ antiporter subunit B	COG2111	Multisubunit Na+/H+ antiporter, MnhB subunit	P	4	CytoMem	1562.96	744	799.875	763.082	sodium:proton antiporter	Bacteria	Deltaproteobacteria	Desulfuromonas
B9J77_03460	Contig_6_CDS_B9J77_03460	CDS	Contig_6	37062	37403	+	113	K05567	mnhC, mrpC; multicomponent Na+:H+ antiporter subunit C	COG1006	Multisubunit Na+/H+ antiporter, MnhC subunit	P	3	CytoMem	1824.45	551	862.243	962.207	hypothetical protein	Bacteria	Firmicutes - Clostridia	Natranaerobius
B9J77_03465	Contig_6_CDS_B9J77_03465	CDS	Contig_6	37472	38998	+	508	K05568	mnhD, mrpD; multicomponent Na+:H+ antiporter subunit D	COG0651	Formate hydrogenlyase subunit 3/Multisubunit Na+/H+ antiporter, MnhD subunit	CP	14	CytoMem	2207.83	300	1233.31	974.514	monovalent cation H+ antiporter subunit D familyprotein	Bacteria	Firmicutes - Clostridia	Candidatus Desulforudis
B9J77_03470	Contig_6_CDS_B9J77_03470	CDS	Contig_6	39077	39355	-	92		hp				0	Cyto	1407.58	823	770.027	637.551	hypothetical protein	Archaea	Euryarchaeota	Salinigranum
B9J77_03475	Contig_6_CDS_B9J77_03475	CDS	Contig_6	39330	39629	+	99	K00342	nuoM; NADH-quinone oxidoreductase subunit M [EC:1.6.5.3]	COG0651	Formate hydrogenlyase subunit 3/Multisubunit Na+/H+ antiporter, MnhD subunit	CP	1	CytoMem	1961.54	448	1103.37	858.171	hypothetical protein	Bacteria	Firmicutes - Clostridia	Natranaerobius
B9J77_03480	Contig_6_CDS_B9J77_03480	CDS	Contig_6	39642	40157	+	171	K05568	mnhD, mrpD; multicomponent Na+:H+ antiporter subunit D	COG0651	Formate hydrogenlyase subunit 3/Multisubunit Na+/H+ antiporter, MnhD subunit	CP	4	CytoMem	2190.4	311	1356.39	834.013	hypothetical protein	Bacteria	Firmicutes - Clostridia	Natranaerobius
B9J77_03485	Contig_6_CDS_B9J77_03485	CDS	Contig_6	40157	42010	+	617	K05568	mnhD, mrpD; multicomponent Na+:H+ antiporter subunit D	COG1009	NADH:ubiquinone oxidoreductase subunit 5 (chain L)/Multisubunit Na+/H+ antiporter, MnhA subunit	CP	16	CytoMem	2750.16	134	946.897	1803.27	Na(+) H(+) antiporter subunit D	Archaea	Euryarchaeota	Methanoregula
B9J77_03490	Contig_6_CDS_B9J77_03490	CDS	Contig_6	42052	42765	+	237		hp				6	CytoMem	985.447	950	586.583	398.863	DUF1275 domain-containing protein	Bacteria	Firmicutes - Others	Gottschalkia
B9J77_03500	Contig_6_CDS_amrA	CDS	Contig_6	43115	43672	+	185	K09141	K09141; uncharacterized protein	COG2078	Uncharacterized conserved protein, AMMECR1 domain	S	0	CytoMem	2480.26	202	869.448	1610.81	AmmeMemoRadiSam system protein A	Bacteria	Deltaproteobacteria	Desulfuromonas
B9J77_03505	Contig_6_CDS_B9J77_03505	CDS	Contig_6	43715	45082	+	455	K03424	tatD; TatD DNase family protein [EC:3.1.21.-]	COG0535	Radical SAM superfamily enzyme, MoaA/NifB/PqqE/SkfB family	R	0	Cyto	1409.98	821	794.979	614.997	YchF TatD family DNA exonuclease	Bacteria	Deltaproteobacteria	Desulfuromonas
B9J77_03510	Contig_6_CDS_secG	CDS	Contig_6	45067	45345	-	92	K03075	secG; preprotein translocase subunit SecG				2	CytoMem	2073.51	377	958.332	1115.18	preprotein translocase subunit SecG	Bacteria	Deltaproteobacteria	Desulfococcus
B9J77_03515	Contig_6_CDS_B9J77_03515	CDS	Contig_6	45342	46100	-	252	K01803	TPI, tpiA; triosephosphate isomerase (TIM) [EC:5.3.1.1]	COG0149	Triosephosphate isomerase	G	0	Cyto	1674.42	674	725.271	949.151	triose-phosphate isomerase	Bacteria	Elusimicrobia	Endomicrobium
B9J77_03520	Contig_6_CDS_B9J77_03520	CDS	Contig_6	46124	47308	-	394	K00927	PGK, pgk; phosphoglycerate kinase [EC:2.7.2.3]	COG0126	3-phosphoglycerate kinase	G	0	Cyto	1832.5	545	817.794	1014.7	phosphoglycerate kinase	Bacteria	Firmicutes - Clostridia	Carboxydocella
B9J77_03525	Contig_6_CDS_gap	CDS	Contig_6	47305	48315	-	336	K00134	GAPDH, gapA; glyceraldehyde 3-phosphate dehydrogenase [EC:1.2.1.12]	COG0057	Glyceraldehyde-3-phosphate dehydrogenase/erythrose-4-phosphate dehydrogenase	G	0	Cyto	2065.48	382	961.499	1103.98	type I glyceraldehyde-3-phosphate dehydrogenase	Bacteria	Other	Candidatus Methylomirabilis
B9J77_03530	Contig_6_CDS_B9J77_03530	CDS	Contig_6	48342	49598	-	418			COG4198	Uncharacterized conserved protein, DUF1015 family	S	0	CytoMem	2022.54	408	1110.93	911.616	DUF1015 domain-containing protein	Bacteria	Firmicutes - Clostridia	Syntrophothermus
B9J77_03535	Contig_6_CDS_pyrR	CDS	Contig_6	49731	50270	+	179	K02825	pyrR; pyrimidine operon attenuation protein / uracil phosphoribosyltransferase [EC:2.4.2.9]	COG2065	Pyrimidine operon attenuation protein/uracil phosphoribosyltransferase	F	0	Cyto	1223.58	906	764.42	459.157	bifunctional pyr operon transcriptionalregulator uraci l phosphoribosyltransferase PyrR	Bacteria	Firmicutes - Clostridia	Syntrophothermus
B9J77_03540	Contig_6_CDS_B9J77_03540	CDS	Contig_6	50242	51204	+	320	K00609	pyrB, PYR2; aspartate carbamoyltransferase catalytic subunit [EC:2.1.3.2]	COG0540	Aspartate carbamoyltransferase, catalytic chain	F	0	Cyto	1246.14	896	736.431	509.707	aspartate carbamoyltransferase catalyticsubunit	Bacteria	Firmicutes - Clostridia	Thermacetogenium
B9J77_03545	Contig_6_CDS_B9J77_03545	CDS	Contig_6	51201	52508	+	435	K01465	URA4, pyrC; dihydroorotase [EC:3.5.2.3]	COG0044	Dihydroorotase or related cyclic amidohydrolase	F	0	Cyto	2101.09	358	900.268	1200.82	dihydroorotase	Bacteria	Firmicutes - Clostridia	Acetohalobium
B9J77_03550	Contig_6_CDS_B9J77_03550	CDS	Contig_6	52490	53257	+	255	K02823	pyrDII; dihydroorotate dehydrogenase electron transfer subunit	COG0543	NAD(P)H-flavin reductase	HC	0	Cyto	1791.86	578	629.844	1162.01	dihydroorotate dehydrogenase electron transfersubunit	Bacteria	Firmicutes - Clostridia	Halobacteroides
B9J77_03555	Contig_6_CDS_B9J77_03555	CDS	Contig_6	53257	54009	+	250	K01591	pyrF; orotidine-5'-phosphate decarboxylase [EC:4.1.1.23]	COG0284	Orotidine-5'-phosphate decarboxylase	F	0	Cyto	1308.53	871	713.673	594.861	orotidine-5'-phospha te decarboxylase	Bacteria	Deltaproteobacteria	Geoalkalibacter
B9J77_03560	Contig_6_CDS_B9J77_03560	CDS	Contig_6	54002	54571	+	189	K00762	pyrE; orotate phosphoribosyltransferase [EC:2.4.2.10]	COG0461	Orotate phosphoribosyltransferase	F	0	Cyto	2537.26	186	1309.67	1227.59	orotate phosphoribosyltransferase	Bacteria	Firmicutes - Clostridia	Pelotomaculum
B9J77_03565	Contig_6_CDS_B9J77_03565	CDS	Contig_6	54619	55464	+	281			COG1561	Uncharacterized conserved protein YicC, UPF0701 family	S	0	Cyto	2822.97	119	1400.65	1422.31	YicC family protein	Bacteria	Firmicutes - Clostridia	Alkaliphilus
B9J77_03570	Contig_6_CDS_rpoZ	CDS	Contig_6	55454	55672	+	72	K03060	rpoZ; DNA-directed RNA polymerase subunit omega [EC:2.7.7.6]	COG1758	DNA-directed RNA polymerase, subunit K/omega	K	0	Cyto	4558.02	10	1598.23	2959.8	DNA-directed RNA polymerase subunit omega	Bacteria	Firmicutes - Others	Dialister
B9J77_03580	Contig_6_CDS_B9J77_03580	CDS	Contig_6	57037	57336	+	99			COG1432	Uncharacterized conserved protein, LabA/DUF88 family	S	0	Unknown	1979.95	436	802.82	1177.13	NYN domain-containing protein	Bacteria	Actinobacteria	Jonesia
B9J77_03585	Contig_6_CDS_B9J77_03585	CDS	Contig_6	57344	57559	+	71						2	CytoMem	967.103	952	453.445	513.658	hypothetical protein	Bacteria	Alphaproteobacteria	Roseomonas
B9J77_03590	Contig_6_CDS_B9J77_03590	CDS	Contig_6	57552	57770	+	72		ccmF; cytochrome c-type biogenesis protein CcmF				2	CytoMem	2504.56	195	942.766	1561.8	hypothetical protein	Bacteria	Chloroflexi	Candidatus Promineofilum
B9J77_03595	Contig_7_CDS_xerD	CDS	Contig_7	209	1111	+	300	K04763	xerD; integrase/recombinase XerD	COG4974	Site-specific recombinase XerD	L	0	Cyto	2359.27	242	1236.53	1122.74	site-specific tyrosine recombinase XerD	Bacteria	Firmicutes - Clostridia	Desulfofundulus
B9J77_03600	Contig_7_CDS_B9J77_03600	CDS	Contig_7	1126	1941	+	271	K01715	crt; 3-hydroxybutyryl-CoA dehydratase [EC:4.2.1.55]	COG1024	Enoyl-CoA hydratase/carnithine racemase	I	0	Cyto	1796.5	572	691.957	1104.54	hypothetical protein	Bacteria	Firmicutes - Clostridia	Desulfosporosinus
B9J77_03605	Contig_7_CDS_hslV	CDS	Contig_7	2083	2613	+	176	K01419	hslV, clpQ; ATP-dependent HslUV protease, peptidase subunit HslV [EC:3.4.25.2]	COG5405	ATP-dependent protease HslVU (ClpYQ), peptidase subunit	O	0	Cyto	2158.23	329	1470.94	687.289	ATP-dependent protease subunit HslV	Bacteria	Firmicutes - Clostridia	Moorella
B9J77_03610	Contig_7_CDS_hslU	CDS	Contig_7	2616	3953	+	445	K03667	hslU; ATP-dependent HslUV protease ATP-binding subunit HslU	COG1220	ATP-dependent protease HslVU (ClpYQ), ATPase subunit	O	0	Cyto	1894.47	507	948.637	945.833	ATP-dependent protease ATPase subunit HslU	Bacteria	Other	Candidatus Methylomirabilis
B9J77_03615	Contig_7_CDS_rpsB	CDS	Contig_7	3969	4727	+	252	K02967	RP-S2, MRPS2, rpsB; small subunit ribosomal protein S2	COG0052	Ribosomal protein S2	J	0	Cyto	2271.22	273	1243.9	1027.32	30S ribosomal protein S2	Bacteria	Firmicutes - Clostridia	Caldanaerobacter
B9J77_03620	Contig_7_CDS_tsf	CDS	Contig_7	4729	5253	+	174	K02357	tsf, TSFM; elongation factor Ts	COG0264	Translation elongation factor EF-Ts	J	0	Cyto	2646.46	156	1622.87	1023.59	elongation factor Ts	Bacteria	Deferribacteres	Deferribacter
B9J77_03625	Contig_7_CDS_B9J77_03625	CDS	Contig_7	5250	5960	+	236	K09903	pyrH; uridylate kinase [EC:2.7.4.22]	COG0528	Uridylate kinase	F	0	Cyto	1477.35	778	889.099	588.246	UMP kinase	Bacteria	Deltaproteobacteria	Pelobacter
B9J77_03630	Contig_7_CDS_B9J77_03630	CDS	Contig_7	5977	6543	+	188	K02838	frr, MRRF, RRF; ribosome recycling factor	COG0233	Ribosome recycling factor	J	0	Cyto	1661.96	683	1010.45	651.515	ribosome recycling factor	Bacteria	Firmicutes - Clostridia	Carboxydocella
B9J77_03635	Contig_7_CDS_B9J77_03635	CDS	Contig_7	6552	7265	+	237	K00806	uppS; undecaprenyl diphosphate synthase [EC:2.5.1.31]	COG0020	Undecaprenyl pyrophosphate synthase	I	0	Cyto	1397.66	828	611.845	785.82	isoprenyl transferase	Bacteria	Firmicutes - Clostridia	Desulfotomaculum
B9J77_03640	Contig_7_CDS_B9J77_03640	CDS	Contig_7	7285	8430	+	381	K00099	dxr; 1-deoxy-D-xylulose-5-phosphate reductoisomerase [EC:1.1.1.267]	COG0743	1-deoxy-D-xylulose 5-phosphate reductoisomerase	I	0	Cyto	1864.23	526	918.724	945.506	1-deoxy-D-xylulose-5 -phosphate reductoisomerase	Bacteria	Deltaproteobacteria	Syntrophus
B9J77_03645	Contig_7_CDS_rseP	CDS	Contig_7	8420	9811	+	463	K11749	rseP; regulator of sigma E protease [EC:3.4.24.-]	COG0750	Membrane-associated protease RseP, regulator of RpoE activity	OK	4	CytoMem	1753.42	614	790.313	963.109	RIP metalloprotease RseP	Bacteria	Calditrichaeota	Caldithrix
B9J77_03650	Contig_7_CDS_ligA	CDS	Contig_7	9795	11801	+	668	K01972	ligA, ligB; DNA ligase (NAD+) [EC:6.5.1.2]	COG0272	NAD-dependent DNA ligase	L	0	Cyto	2321.53	253	1288.66	1032.87	NAD-dependent DNA ligase LigA	Bacteria	Thermodesulfobacteria	Thermodesulfatator
B9J77_03655	Contig_7_CDS_B9J77_03655	CDS	Contig_7	12055	12366	+	103	K07076	K07076; uncharacterized protein	COG1669	Predicted nucleotidyltransferase	R	0	Cyto	2249.95	280	1124.51	1125.43	nucleotidyltransfera se domain-containingprotein	Bacteria	Aquificae	Sulfurihydrogenibium
B9J77_03660	Contig_7_CDS_B9J77_03660	CDS	Contig_7	12363	12788	+	141			COG2445	Uncharacterized conserved protein YutE, UPF0331/DUF86 family	S	0	Cyto	2433.17	213	1169.09	1264.08	DUF86 domain-containing protein	Bacteria	Aquificae	Sulfurihydrogenibium
B9J77_03665	Contig_7_CDS_B9J77_03665	CDS	Contig_7	12801	13766	+	321	K03478	ydjC; hypothetical protein	COG3394	Predicted glycoside hydrolase or deacetylase ChbG, UPF0249 family	S	0	Cyto	2037.19	396	1107.29	929.898	ChbG HpnK family deacetylase	Bacteria	Bacteroidetes	Proteiniphilum
B9J77_03670	Contig_7_CDS_B9J77_03670	CDS	Contig_7	13763	16441	+	892	K01191	alpha-mannosidase [EC:3.2.1.24]	COG0383	Alpha-mannosidase	G	0	Cyto	1675.12	673	841.454	833.671	hypothetical protein	Bacteria	Firmicutes - Clostridia	Mahella
B9J77_03675	Contig_7_CDS_glmM	CDS	Contig_7	16419	17789	+	456	K03431	glmM; phosphoglucosamine mutase [EC:5.4.2.10]	COG1109	Phosphomannomutase	G	0	Cyto	1410.8	819	822.839	587.965	phosphoglucosamine mutase	Bacteria	Chlorobi	Ignavibacterium
B9J77_03680	Contig_7_CDS_B9J77_03680	CDS	Contig_7	18428	19687	-	419	K01939	purA; adenylosuccinate synthase [EC:6.3.4.4]	COG0104	Adenylosuccinate synthase	F	0	Cyto	1652.35	687	717.928	934.421	adenylosuccinate synthase	Bacteria	Firmicutes - Clostridia	Acetohalobium
B9J77_03685	Contig_7_CDS_B9J77_03685	CDS	Contig_7	19776	21008	-	410	K02594	nifV; homocitrate synthase NifV [EC:2.3.3.14]	COG0119	Isopropylmalate/homocitrate/citramalate synthases	E	0	Cyto	1232.24	902	646.201	586.043	homocitrate synthase	Archaea	Lokiarchaeota	Lokiarchaeum
B9J77_03690	Contig_7_CDS_B9J77_03690	CDS	Contig_7	21373	22902	-	509	K01649	leuA; 2-isopropylmalate synthase [EC:2.3.3.13]	COG0119	Isopropylmalate/homocitrate/citramalate synthases	E	0	Cyto	2428.47	216	1063.43	1365.04	2-isopropylmalate synthase	Bacteria	Firmicutes - Clostridia	Syntrophothermus
B9J77_03695	Contig_7_CDS_B9J77_03695	CDS	Contig_7	22899	23894	-	331	K00053	ilvC; ketol-acid reductoisomerase [EC:1.1.1.86]	COG0059	Ketol-acid reductoisomerase	EH	0	Cyto	2308.64	257	1156.25	1152.39	ketol-acid reductoisomerase	Bacteria	Firmicutes - Clostridia	Dehalobacter
B9J77_03700	Contig_7_CDS_B9J77_03700	CDS	Contig_7	23989	24471	-	160	K01653	ilvH, ilvN; acetolactate synthase I/III small subunit [EC:2.2.1.6]	COG0440	Acetolactate synthase, small subunit	E	0	Unknown	2288.39	265	1239.68	1048.72	acetolactate synthase small subunit	Bacteria	Firmicutes - Clostridia	Acetohalobium
B9J77_03705	Contig_7_CDS_ilvB	CDS	Contig_7	24477	26147	-	556	K01652	ilvB, ilvG, ilvI; acetolactate synthase I/II/III large subunit [EC:2.2.1.6]	COG0028	Acetolactate synthase large subunit or other thiamine pyrophosphate-requiring enzyme	EH	1	Cyto	2104.83	356	1160.49	944.347	biosynthetic-type acetolactate synthase largesubunit	Bacteria	Planctomycetes	Candidatus Kuenenia
B9J77_03710	Contig_7_CDS_alr	CDS	Contig_7	26215	27381	-	388	K01775	alr; alanine racemase [EC:5.1.1.1]	COG0787	Alanine racemase	M	0	Cyto	2016.6	412	1061.59	955.016	alanine racemase	Bacteria	Firmicutes - Clostridia	Natranaerobius
B9J77_03715	Contig_7_CDS_B9J77_03715	CDS	Contig_7	27378	28376	-	332			COG4956	Uncharacterized conserved protein YacL, contains PIN and TRAM domains	R	4	CytoMem	1762.13	603	811.723	950.403	TRAM domain-containing protein	Bacteria	Firmicutes - Clostridia	Acetohalobium
B9J77_03720	Contig_7_CDS_radA	CDS	Contig_7	28373	29737	-	454	K04485	sms, radA; DNA repair protein RadA/Sms	COG1066	Predicted ATP-dependent serine protease	O	0	Cyto	2474.31	206	1254.25	1220.07	DNA repair protein RadA	Bacteria	Firmicutes - Clostridia	Halobacteroides
B9J77_03725	Contig_7_CDS_B9J77_03725	CDS	Contig_7	29840	31174	-	444	K02314	dnaB; replicative DNA helicase [EC:3.6.4.12]	COG0305	Replicative DNA helicase	L	0	Cyto	1986.02	428	1102.52	883.5	replicative DNA helicase	Bacteria	Other	Candidatus Methylomirabilis
B9J77_03730	Contig_7_CDS_B9J77_03730	CDS	Contig_7	31195	31638	-	147	K02939	RP-L9, MRPL9, rplI; large subunit ribosomal protein L9	COG0359	Ribosomal protein L9	J	0	Cyto	2070.12	378	992.746	1077.38	50S ribosomal protein L9	Bacteria	Calditrichaeota	Caldithrix
B9J77_03735	Contig_7_CDS_rpsR	CDS	Contig_7	31721	31936	-	71	K02963	RP-S18, MRPS18, rpsR; small subunit ribosomal protein S18	COG0238	Ribosomal protein S18	J	0	Cyto	1350.99	848	886.042	464.949	30S ribosomal protein S18	Bacteria	Firmicutes - Clostridia	Clostridium
B9J77_03740	Contig_7_CDS_ssb	CDS	Contig_7	31984	32409	-	141	K03111	ssb; single-strand DNA-binding protein	COG0629	Single-stranded DNA-binding protein	L	0	Cyto	3113.46	70	1502.65	1610.81	single-stranded DNA-binding protein	Bacteria	Verrucomicrobia	Methylacidiphilum
B9J77_03745	Contig_7_CDS_rpsF	CDS	Contig_7	32446	32751	-	101	K02990	RP-S6, MRPS6, rpsF; small subunit ribosomal protein S6	COG0360	Ribosomal protein S6	J	0	Cyto	1520.25	758	911.225	609.025	30S ribosomal protein S6	Bacteria	Firmicutes - Clostridia	Thermosediminibacter
B9J77_03750	Contig_7_CDS_B9J77_03750	CDS	Contig_7	32896	33654	+	252	K00059	fabG; 3-oxoacyl-[acyl-carrier protein] reductase [EC:1.1.1.100]	COG1028	NAD(P)-dependent dehydrogenase, short-chain alcohol dehydrogenase family	IQR	0	Cyto	1612.13	710	848.496	763.63	SDR family oxidoreductase	Bacteria	Firmicutes - Clostridia	Desulfosporosinus
B9J77_03755	Contig_7_CDS_B9J77_03755	CDS	Contig_7	33896	34876	-	326			COG1032	Radical SAM superfamily enzyme YgiQ, UPF0313 family	R	0	Cyto	1912.67	494	1185.11	727.566	radical SAM protein	Bacteria	Deltaproteobacteria	Syntrophus
B9J77_03760	Contig_7_CDS_B9J77_03760	CDS	Contig_7	34890	35486	-	198	K03832	tonB; periplasmic protein TonB	COG0810	Periplasmic protein TonB, links inner and outer membranes	M	1	Cyto	1918.56	488	846.127	1072.43	energy transducer TonB	Bacteria	Gammaproteobacteria - Others	Wenzhouxiangella
B9J77_03765	Contig_7_CDS_B9J77_03765	CDS	Contig_7	35488	35910	-	140	K03559	exbD; biopolymer transport protein ExbD	COG0848	Biopolymer transport protein ExbD	U	1	CytoMem	2010.83	416	867.8	1143.03	biopolymer transporter ExbD	Bacteria	Deltaproteobacteria	Desulfobacca
B9J77_03770	Contig_7_CDS_B9J77_03770	CDS	Contig_7	35900	36562	-	220	K03561	exbB; biopolymer transport protein ExbB	COG0811	Biopolymer transport protein ExbB/TolQ	U	3	CytoMem	1978.02	438	1117.18	860.845	MotA TolQ ExbB proton channel family protein	Bacteria	Spirochaetes	Spirochaeta
B9J77_03775	Contig_7_CDS_B9J77_03775	CDS	Contig_7	36758	38026	+	422	K07493	putative transposase	COG3328	Transposase (or an inactivated derivative)	X	0	Cyto	1058.89	935	373.727	685.165	IS256 family transposase	Bacteria	Nitrospirae	Leptospirillum
B9J77_03780	Contig_8_CDS_B9J77_03780	CDS	Contig_8	190	1734	-	514	K17758	nnr; ADP-dependent NAD(P)H-hydrate dehydratase [EC:4.2.1.136]	COG0063	NAD(P)H-hydrate repair enzyme Nnr, NAD(P)H-hydrate dehydratase domain	F	0	Cyto	1764.26	599	736.944	1027.32	NAD(P)H-hydrate dehydratase	Bacteria	Firmicutes - Clostridia	Thermincola
B9J77_03785	Contig_8_CDS_acpS	CDS	Contig_8	1731	2096	-	121	K00997	acpS; holo-[acyl-carrier protein] synthase [EC:2.7.8.7]	COG0736	Phosphopantetheinyl transferase (holo-ACP synthase)	I	0	Cyto	2190.37	312	617.295	1573.08	holo-[acyl-carrier-p rotein] synthase	Bacteria	Firmicutes - Clostridia	Acetohalobium
B9J77_03790	Contig_8_CDS_B9J77_03790	CDS	Contig_8	2133	2849	-	238	K03474	pdxJ; pyridoxine 5-phosphate synthase [EC:2.6.99.2]	COG0854	Pyridoxine 5'-phosphate synthase PdxJ	H	0	Cyto	1775.19	592	1019.11	756.085	pyridoxine 5'-phosphate synthase	Bacteria	Cyanobacteria	Dactylococcopsis
B9J77_03795	Contig_8_CDS_folP	CDS	Contig_8	2914	3759	-	281	K00796	folP; dihydropteroate synthase [EC:2.5.1.15]	COG0294	Dihydropteroate synthase	H	0	Cyto	1867.09	525	1010.99	856.097	dihydropteroate synthase	Bacteria	Firmicutes - Clostridia	Acetohalobium
B9J77_03800	Contig_8_CDS_hflB	CDS	Contig_8	3769	5454	-	561	K03798	ftsH, hflB; cell division protease FtsH [EC:3.4.24.-]	COG0465	ATP-dependent Zn proteases	O	1	CytoMem	2313.58	254	1329.14	984.438	ATP-dependent zinc metalloprotease FtsH	Bacteria	Synergistetes	Thermovirga
B9J77_03805	Contig_8_CDS_tilS	CDS	Contig_8	5725	7143	-	472	K04075	tilS, mesJ; tRNA(Ile)-lysidine synthase [EC:6.3.4.19]	COG0037	tRNA(Ile)-lysidine synthase TilS/MesJ	J	0	Cyto	1493.93	769	806.605	687.329	tRNA lysidine(34) synthetase TilS	Bacteria	Firmicutes - Clostridia	Caldanaerobacter
B9J77_03810	Contig_8_CDS_B9J77_03810	CDS	Contig_8	7526	8455	+	309	K07159	K07159; uncharacterized protein	COG2047	Proteasome assembly chaperone (PAC2) family protein	R	0	CytoMem	2228.46	290	881.672	1346.79	hypothetical protein	Bacteria	Planctomycetes	Gemmata
B9J77_03815	Contig_8_CDS_pabB	CDS	Contig_8	8452	9885	+	477	K01657	trpE; anthranilate synthase component I [EC:4.1.3.27]	COG0147	Anthranilate/para-aminobenzoate synthases component I	EH	0	Cyto	2173.09	325	960.464	1212.63	aminodeoxychorismate synthase component I	Bacteria	Firmicutes - Clostridia	Alkaliphilus
B9J77_03820	Contig_8_CDS_B9J77_03820	CDS	Contig_8	10124	10984	+	286	K00826	ilvE; branched-chain amino acid aminotransferase [EC:2.6.1.42]	COG0115	Branched-chain amino acid aminotransferase/4-amino-4-deoxychorismate lyase	EH	0	Unknown	2272.23	272	897.441	1374.79	branched-chain amino acid aminotransferase	Bacteria	Dictyoglomi	Dictyoglomus
B9J77_03825	Contig_8_CDS_B9J77_03825	CDS	Contig_8	10967	12715	-	582	K03686	dnaJ; molecular chaperone DnaJ				5	CytoMem	2239.64	283	959.484	1280.16	hypothetical protein	Bacteria	Firmicutes - Clostridia	Thermincola
B9J77_03830	Contig_8_CDS_B9J77_03830	CDS	Contig_8	12818	14416	-	532	K04043	dnaK; molecular chaperone DnaK	COG0443	Molecular chaperone DnaK (HSP70)	O	0	Cyto	2522.95	189	1314.85	1208.09	Hsp70 family protein	Bacteria	Planctomycetes	Candidatus Kuenenia
B9J77_03835	Contig_8_CDS_grpE	CDS	Contig_8	14429	15007	-	192						0	Cyto	1791.07	579	693.57	1097.5	nucleotide exchange factor GrpE	Bacteria	Planctomycetes	Candidatus Kuenenia
B9J77_03840	Contig_8_CDS_B9J77_03840	CDS	Contig_8	15092	15424	-	110			COG3255	Putative sterol carrier protein	I	0	Unknown	2164.65	328	1074.62	1090.03	sterol carrier protein	Bacteria	Firmicutes - Others	Limnochorda
B9J77_03845	Contig_8_CDS_B9J77_03845	CDS	Contig_8	15557	16582	-	341	K03522	fixB, etfA; electron transfer flavoprotein alpha subunit	COG2025	Electron transfer flavoprotein, alpha subunit	C	0	Cyto	1581.54	733	867.395	714.142	electron transfer flavoprotein subunitalpha FixB family protein	Bacteria	Firmicutes - Clostridia	Natranaerobius
B9J77_03850	Contig_8_CDS_B9J77_03850	CDS	Contig_8	16679	17476	-	265	K03521	fixA, etfB; electron transfer flavoprotein beta subunit	COG2086	Electron transfer flavoprotein, alpha and beta subunits	C	0	Cyto	1957.68	453	1029.31	928.374	electron transfer flavoprotein beta subunit FixAfamily protein	Bacteria	Kiritimatiellaeota	Kiritimatiella
B9J77_03855	Contig_8_CDS_B9J77_03855	CDS	Contig_8	17473	18615	-	380	K00248	ACADS, bcd; butyryl-CoA dehydrogenase [EC:1.3.8.1]	COG1960	Acyl-CoA dehydrogenase related to the alkylation response protein AidB	I	0	Cyto	2050.25	387	955.289	1094.96	acyl-CoA dehydrogenase	Bacteria	Firmicutes - Clostridia	Carboxydothermus
B9J77_03860	Contig_8_CDS_fabF	CDS	Contig_8	18612	19871	-	419	K09458	fabF; 3-oxoacyl-[acyl-carrier-protein] synthase II [EC:2.3.1.179]	COG0304	3-oxoacyl-(acyl-carrier-protein) synthase	IQ	0	CytoMem	1762.78	602	985.396	777.38	beta-ketoacyl-[acyl- carrier-protein] synthaseII	Bacteria	Firmicutes - Bacilli	Aneurinibacillus
B9J77_03865	Contig_8_CDS_B9J77_03865	CDS	Contig_8	19895	20170	-	91	K02078	acpP; acyl carrier protein	COG0236	Acyl carrier protein	IQ	0	Cyto	3306.2	49	848.61	2457.59	acyl carrier protein	Bacteria	Aquificae	Thermovibrio
B9J77_03870	Contig_8_CDS_fabG	CDS	Contig_8	20196	20933	-	245	K00059	fabG; 3-oxoacyl-[acyl-carrier protein] reductase [EC:1.1.1.100]	COG1028	NAD(P)-dependent dehydrogenase, short-chain alcohol dehydrogenase family	IQR	0	Cyto	2097.09	360	964.017	1133.07	3-oxoacyl-[acyl-carr ier-protein] reductase	Bacteria	Firmicutes - Clostridia	Carboxydocella
B9J77_03875	Contig_8_CDS_B9J77_03875	CDS	Contig_8	20973	21173	-	66	K02911	RP-L32, MRPL32, rpmF; large subunit ribosomal protein L32	COG0333	Ribosomal protein L32	J	0	Cyto	3114.56	69	1188.34	1926.22	50S ribosomal protein L32	Bacteria	Fibrobacteres	Fibrobacter
B9J77_03880	Contig_8_CDS_B9J77_03880	CDS	Contig_8	21189	21674	-	161	K00954	coaD, kdtB; pantetheine-phosphate adenylyltransferase [EC:2.7.7.3]	COG0669	Phosphopantetheine adenylyltransferase	H	0	Cyto	1935.2	474	897.117	1038.08	pantetheine-phosphat e adenylyltransferase	Bacteria	Firmicutes - Clostridia	Tepidanaerobacter
B9J77_03885	Contig_8_CDS_rsmD	CDS	Contig_8	21671	22228	-	185	K08316	rsmD; 16S rRNA (guanine966-N2)-methyltransferase [EC:2.1.1.171]	COG0742	16S rRNA G966 N2-methylase RsmD	J	0	Cyto	2581.55	174	1297.41	1284.15	16S rRNA (guanine(966)-N(2))-methyltran sferaseRsmD	Bacteria	Firmicutes - Clostridia	Alkaliphilus
B9J77_03890	Contig_8_CDS_mnmG	CDS	Contig_8	22330	24204	-	624	K03495	gidA, mnmG, MTO1; tRNA uridine 5-carboxymethylaminomethyl modification enzyme	COG0445	tRNA U34 5-carboxymethylaminomethyl modifying enzyme MnmG/GidA	J	0	Cyto	1820.27	555	860.938	959.332	tRNA uridine-5-carboxymethylaminome thyl(34)synthesis enzyme MnmG	Bacteria	Thermodesulfobacteria	Thermodesulfatator
B9J77_03895	Contig_8_CDS_B9J77_03895	CDS	Contig_8	24257	24835	-	192	K09765	K09765; uncharacterized protein	COG1636	Predicted ATPase, Adenine nucleotide alpha hydrolases (AANH) superfamily	R	0	Cyto	1567.05	741	596.807	970.243	hypothetical protein	Bacteria	Firmicutes - Clostridia	Syntrophomonas
B9J77_03900	Contig_8_CDS_B9J77_03900	CDS	Contig_8	25114	26697	-	527	K00058	serA, PHGDH; D-3-phosphoglycerate dehydrogenase [EC:1.1.1.95]	COG0111	Phosphoglycerate dehydrogenase or related dehydrogenase	HR	0	Cyto	2095.55	362	1000.76	1094.78	phosphoglycerate dehydrogenase	Bacteria	Thermodesulfobacteria	Thermodesulfobacterium
B9J77_03905	Contig_8_CDS_B9J77_03905	CDS	Contig_8	26694	27830	-	378	K00830	AGXT; alanine-glyoxylate transaminase / serine-glyoxylate transaminase / serine-pyruvate transaminase [EC:2.6.1.44 2.6.1.45 2.6.1.51]	COG0075	Archaeal aspartate aminotransferase or a related aminotransferase, includes purine catabolism protein PucG	EF	0	Cyto	1634.18	695	940.096	694.084	alanine--glyoxylate aminotransferase familyprotein	Bacteria	Other	Candidatus Methylomirabilis
B9J77_03910	Contig_8_CDS_B9J77_03910	CDS	Contig_8	27836	28465	-	209	K01358	clpP, CLPP; ATP-dependent Clp protease, protease subunit [EC:3.4.21.92]	COG0740	ATP-dependent protease ClpP, protease subunit	O	0	Cyto	2552.73	181	1083.58	1469.15	ATP-dependent Clp protease proteolytic subunit	Bacteria	Firmicutes - Clostridia	Thermincola
B9J77_03915	Contig_8_CDS_tig	CDS	Contig_8	28592	29932	-	446	K03545	tig; trigger factor	COG0544	FKBP-type peptidyl-prolyl cis-trans isomerase (trigger factor)	O	0	Cyto	3045.2	74	1428.75	1616.45	trigger factor	Bacteria	Firmicutes - Clostridia	Natranaerobius
B9J77_03920	Contig_8_CDS_hflC	CDS	Contig_8	29945	30820	-	291	K04087	hflC; membrane protease subunit HflC [EC:3.4.-.-]	COG0330	Regulator of protease activity HflC, stomatin/prohibitin superfamily	O	1	Cyto	1959.55	452	932.707	1026.84	protease modulator HflC	Bacteria	Deltaproteobacteria	Desulfomonile
B9J77_03925	Contig_8_CDS_hflK	CDS	Contig_8	30835	31827	-	330	K04088	hflK; membrane protease subunit HflK [EC:3.4.-.-]	COG0330	Regulator of protease activity HflC, stomatin/prohibitin superfamily	O	1	Cyto	2897.36	102	1342.53	1554.82	FtsH protease activity modulator HflK	Bacteria	Deltaproteobacteria	Desulfomonile
B9J77_03945	Contig_8_CDS_B9J77_03945	CDS	Contig_8	32438	34957	-	839	K01191	alpha-mannosidase [EC:3.2.1.24]	COG0383	Alpha-mannosidase	G	0	Cyto	2237.07	285	1085.59	1151.49	glycoside hydrolase	Archaea	Euryarchaeota	Archaeoglobus
B9J77_03950	Contig_8_CDS_B9J77_03950	CDS	Contig_8	34984	35784	-	266	K02450	gspA; general secretion pathway protein A	COG3267	Type II secretory pathway, component ExeA (predicted ATPase)	U	1	Unknown	1690.91	656	954.412	736.495	AAA family ATPase	Bacteria	Deltaproteobacteria	Desulfuromonas
B9J77_03955	Contig_9_CDS_B9J77_03955	CDS	Contig_9	76	687	-	203		hslR; ribosome-associated heat shock protein Hsp15				1	CytoMem	2235.08	286	975.069	1260.01	hypothetical protein	Bacteria	Gammaproteobacteria - Others	Lysobacter
B9J77_03960	Contig_9_CDS_B9J77_03960	CDS	Contig_9	684	1466	-	260	K03496	parA, soj; chromosome partitioning protein	COG1192	Cellulose biosynthesis protein BcsQ	N	0	CytoMem	846.954	960	374.486	472.469	ParA family protein	Bacteria	Firmicutes - Bacilli	Thermobacillus
B9J77_03965	Contig_9_CDS_B9J77_03965	CDS	Contig_9	1454	1681	-	75	K22491	litR; MerR family transcriptional regulator, light-induced transcriptional regulator				0	Unknown	1719.67	632	1087.63	632.04	MerR family transcriptional regulator	Bacteria	Firmicutes - Bacilli	Bacillus
B9J77_03980	Contig_9_CDS_B9J77_03980	CDS	Contig_9	1990	2535	-	181						1	CytoMem	2201.72	306	1382.28	819.441	hypothetical protein	Bacteria	Alphaproteobacteria	Erythrobacter
B9J77_03985	Contig_9_CDS_B9J77_03985	CDS	Contig_9	2537	3028	-	163	K03270	kdsC; 3-deoxy-D-manno-octulosonate 8-phosphate phosphatase (KDO 8-P phosphatase) [EC:3.1.3.45]	COG1778	3-deoxy-D-manno-octulosonate 8-phosphate phosphatase KdsC and related HAD superfamily phosphatases	MR	0	Cyto	3414.68	35	2145.33	1269.35	HAD-IIIA family hydrolase	Bacteria	Firmicutes - Clostridia	Acetohalobium
B9J77_03990	Contig_9_CDS_B9J77_03990	CDS	Contig_9	3079	3921	-	280	K01627	kdsA; 2-dehydro-3-deoxyphosphooctonate aldolase (KDO 8-P synthase) [EC:2.5.1.55]	COG2877	3-deoxy-D-manno-octulosonic acid (KDO) 8-phosphate synthase	M	0	Cyto	1590.67	727	976.821	613.85	3-deoxy-8-phosphooct ulonate synthase	Bacteria	Firmicutes - Others	Pelosinus
B9J77_03995	Contig_9_CDS_rfaE1	CDS	Contig_9	3918	4880	-	320	K03272	gmhC, hldE, waaE, rfaE; D-beta-D-heptose 7-phosphate kinase / D-beta-D-heptose 1-phosphate adenosyltransferase [EC:2.7.1.167 2.7.7.70]	COG2870	ADP-heptose synthase, bifunctional sugar kinase/adenylyltransferase	M	0	Cyto	2000.44	422	895.122	1105.31	D-glycero-beta-D-man no-heptose-7-phosphatekinase	Bacteria	Other	Candidatus Methylomirabilis
B9J77_04000	Contig_9_CDS_rfaE2	CDS	Contig_9	4877	5365	-	162	K03272	gmhC, hldE, waaE, rfaE; D-beta-D-heptose 7-phosphate kinase / D-beta-D-heptose 1-phosphate adenosyltransferase [EC:2.7.1.167 2.7.7.70]	COG0615	Glycerol-3-phosphate cytidylyltransferase, cytidylyltransferase family	M	0	Cyto	2306.21	259	921.744	1384.47	D-glycero-beta-D-man no-heptose 1-phosphateadenylyltransferase	Bacteria	Fusobacteria	Ilyobacter
B9J77_04005	Contig_9_CDS_B9J77_04005	CDS	Contig_9	5372	6139	-	255						0	Cyto	2479.63	204	990.025	1489.61	DUF3108 domain-containing protein	Bacteria	Cloacimonetes	Candidatus Cloacimonas
B9J77_04010	Contig_9_CDS_B9J77_04010	CDS	Contig_9	6168	7154	-	328	K12982	opsX; heptosyltransferase I [EC:2.4.-.-]	COG0859	ADP-heptose:LPS heptosyltransferase	M	0	Cyto	2133.07	345	1029.51	1103.56	glycosyltransferase family 9 protein	Bacteria	Firmicutes - Clostridia	Halothermothrix
B9J77_04015	Contig_9_CDS_B9J77_04015	CDS	Contig_9	7235	7714	-	159			COG0716	Flavodoxin	C	0	Unknown	1703.45	642	877.928	825.522	flavodoxin	Archaea	Euryarchaeota	Thermococcus
B9J77_04020	Contig_9_CDS_B9J77_04020	CDS	Contig_9	7728	8375	-	215			COG1387	Histidinol phosphatase or related hydrolase of the PHP family	ER	0	Cyto	2273.05	271	1195.52	1077.54	histidinol phosphate phosphatasedomain-containing protein	Bacteria	Aquificae	Thermosulfidibacter
B9J77_04025	Contig_9_CDS_B9J77_04025	CDS	Contig_9	8388	8747	-	119			COG3824	Predicted Zn-dependent protease, minimal metalloprotease (MMP)-like domain	O	0	Cyto	1675.75	671	565.344	1110.41	metallopeptidase family protein	Bacteria	Other	Candidatus Methylomirabilis
B9J77_04030	Contig_9_CDS_ruvX	CDS	Contig_9	8795	9214	-	139	K07447	ruvX; putative holliday junction resolvase [EC:3.1.-.-]	COG0816	RNase H-fold protein, predicted Holliday junction resolvase in Firmicutes and mycoplasms, involved in anti-termination at Rho-dependent terminators	K	0	Cyto	1969.15	444	1286.95	682.202	Holliday junction resolvase RuvX	Bacteria	Firmicutes - Clostridia	Desulfotomaculum
B9J77_04035	Contig_9_CDS_B9J77_04035	CDS	Contig_9	9216	11903	-	895	K01872	AARS, alaS; alanyl-tRNA synthetase [EC:6.1.1.7]	COG0013	Alanyl-tRNA synthetase	J	0	Cyto	2179.64	319	949.541	1230.1	alanine--tRNA ligase	Bacteria	Firmicutes - Clostridia	Halothermothrix
B9J77_04040	Contig_9_CDS_B9J77_04040	CDS	Contig_9	11903	12157	-	84						1	CytoMem	2076.72	373	850.942	1225.77	hypothetical protein	Fungi	Basidiomycetes	Schizophyllum
B9J77_04045	Contig_9_CDS_B9J77_04045	CDS	Contig_9	12365	12553	-	62		CDON, CDO; cell adhesion molecule-related/down-regulated by oncogenes				0	Unknown	1339.05	857	717.694	621.361	hypothetical protein	Animals	Vertebrates	Xenopus
B9J77_04050	Contig_9_CDS_B9J77_04050	CDS	Contig_9	12643	13737	-	364	K03526	gcpE, ispG; (E)-4-hydroxy-3-methylbut-2-enyl-diphosphate synthase [EC:1.17.7.1]	COG0821	4-hydroxy-3-methylbut-2-en-1-yl diphosphate synthase IspG/GcpE	I	0	Cyto	3230.03	54	1755.64	1474.39	flavodoxin-dependent (E)-4-hydroxy-3-methylbut-2-en yl-diphosphate synthase	Bacteria	Firmicutes - Clostridia	Caldanaerobacter
B9J77_04055	Contig_9_CDS_B9J77_04055	CDS	Contig_9	13757	14233	-	158	K03565	recX; regulatory protein	COG2137	SOS response regulatory protein OraA/RecX, interacts with RecA	O	0	Cyto	2934.32	95	1132.95	1801.37	hypothetical protein	Bacteria	Firmicutes - Clostridia	Desulfotomaculum
B9J77_04060	Contig_9_CDS_B9J77_04060	CDS	Contig_9	14249	15439	-	396	K04771	degP, htrA; serine protease Do [EC:3.4.21.107]	COG0265	Periplasmic serine protease, S1-C subfamily, contain C-terminal PDZ domain	O	1	Cyto	2074.05	375	1117.28	956.773	PDZ domain-containing protein	Bacteria	Deltaproteobacteria	Geobacter
B9J77_04065	Contig_9_CDS_recA	CDS	Contig_9	15450	16463	-	337	K03553	recA; recombination protein RecA	COG0468	RecA/RadA recombinase	L	0	Cyto	2089.95	366	997.764	1092.19	recombinase RecA	Bacteria	Firmicutes - Clostridia	Tepidanaerobacter
B9J77_04070	Contig_9_CDS_thpR	CDS	Contig_9	16474	17061	-	195	K01975	ligT; 2'-5' RNA ligase [EC:6.5.1.-]	COG1514	2'-5' RNA ligase	J	0	Cyto	2848.33	112	1666.79	1181.55	RNA 2',3'-cyclic phosphodiesterase	Archaea	Euryarchaeota	Methanothermus
B9J77_04075	Contig_9_CDS_B9J77_04075	CDS	Contig_9	17116	17625	-	169	K03743	pncC; nicotinamide-nucleotide amidase [EC:3.5.1.42]	COG1058	Predicted nucleotide-utilizing enzyme related to molybdopterin-biosynthesis enzyme MoeA	R	0	Cyto	1218.31	907	772.791	445.52	nicotinamide-nucleot ide amidohydrolase familyprotein	Bacteria	Acidobacteria	Chloracidobacterium
B9J77_04080	Contig_9_CDS_B9J77_04080	CDS	Contig_9	17650	17910	-	86			COG0826	Collagenase-like protease, PrtC family	O	0	Cyto	1687.22	659	659.901	1027.32	translation elongation factor-like protein	Archaea	Euryarchaeota	Archaeoglobus
B9J77_04085	Contig_9_CDS_B9J77_04085	CDS	Contig_9	17938	18402	-	154	K03574	MUTT, NUDT1, MTH1; 7,8-dihydro-8-oxoguanine triphosphatase [EC:3.6.1.-]	COG1051	ADP-ribose pyrophosphatase YjhB, NUDIX family	F	0	Cyto	2429.18	215	1135.23	1293.95	NUDIX domain-containing protein	Bacteria	Fusobacteria	Sebaldella
B9J77_04090	Contig_9_CDS_hflX	CDS	Contig_9	18387	19487	-	366	K03665	hflX; GTP-binding protein HflX	COG2262	50S ribosomal subunit-associated GTPase HflX	J	0	Cyto	1912.91	492	974.497	938.414	GTPase HflX	Bacteria	Firmicutes - Clostridia	Pelotomaculum
B9J77_04095	Contig_9_CDS_miaA	CDS	Contig_9	19499	20419	-	306	K00791	miaA, TRIT1; tRNA dimethylallyltransferase [EC:2.5.1.75]	COG0324	tRNA A37 N6-isopentenylltransferase MiaA	J	0	Cyto	3629.42	26	1488.22	2141.2	tRNA (adenosine(37)-N6)-dimethylall yltransferaseMiaA	Bacteria	Firmicutes - Clostridia	Thermincola
B9J77_04100	Contig_9_CDS_B9J77_04100	CDS	Contig_9	20423	20758	-	111	K03926	cutA; periplasmic divalent cation tolerance protein	COG1324	Uncharacterized protein involved in tolerance to divalent cations	P	0	Cyto	2976.26	87	1605.05	1371.21	divalent-cation tolerance protein CutA	Bacteria	Aquificae	Hydrogenobaculum
B9J77_04105	Contig_9_CDS_miaB	CDS	Contig_9	20731	22125	-	464	K06168	miaB; bifunctional enzyme involved in thiolation and methylation of tRNA	COG0621	tRNA A37 methylthiotransferase MiaB	J	0	Cyto	3023.93	77	1629.08	1394.85	tRNA (N6-isopentenyladenosine(37)-C 2)-methylthiotransferase MiaB	Bacteria	Firmicutes - Clostridia	Acetohalobium
B9J77_04110	Contig_9_CDS_B9J77_04110	CDS	Contig_9	22161	22295	-	44						0	Unknown	2600.07	167	673.853	1926.22	hypothetical protein	Bacteria	Firmicutes - Bacilli	Bacillus
B9J77_04115	Contig_9_CDS_B9J77_04115	CDS	Contig_9	22414	23139	-	241	K09144	K09144; uncharacterized protein	COG2253	Predicted nucleotidyltransferase component of viral defense system	V	0	Cyto	2202.06	305	1385.65	816.41	nucleotidyl transferase AbiEii AbiGii toxinfamily protein	Bacteria	Nitrospirae	Nitrospira
B9J77_04120	Contig_9_CDS_B9J77_04120	CDS	Contig_9	23126	23917	-	263			COG5340	Transcriptional regulator, predicted component of viral defense system	V	0	CytoMem	2935.54	94	1727.75	1207.79	hypothetical protein	Archaea	Euryarchaeota	Thermococcus
B9J77_04125	Contig_9_CDS_B9J77_04125	CDS	Contig_9	24181	24780	-	199						0	CytoMem	2620.05	164	1000.91	1619.14	hypothetical protein	Bacteria	Bacteroidetes	Flavobacterium
B9J77_04130	Contig_9_CDS_B9J77_04130	CDS	Contig_9	24777	26069	-	430	K12574	rnj; ribonuclease J [EC:3.1.-.-]	COG0595	mRNA degradation ribonuclease J1/J2	J	0	Cyto	2739.06	138	1377.21	1361.85	MBL fold metallo-hydrolase	Bacteria	Deltaproteobacteria	Desulfatibacillum
B9J77_04135	Contig_9_CDS_B9J77_04135	CDS	Contig_9	26060	27019	-	319			COG0595	mRNA degradation ribonuclease J1/J2	J	0	Cyto	2825.77	117	1597.31	1228.46	hypothetical protein	Bacteria	Bacteroidetes	Alistipes
B9J77_04140	Contig_9_CDS_B9J77_04140	CDS	Contig_9	27155	27712	-	185						0	Cyto	1324.31	866	855.154	469.152	HEPN domain-containing protein	Archaea	Euryarchaeota	Methanococcus
B9J77_04145	Contig_9_CDS_B9J77_04145	CDS	Contig_9	27709	28365	-	218	K07076	K07076; uncharacterized protein	COG1708	Predicted nucleotidyltransferase	R	0	CytoMem	1330.77	862	670.081	660.693	HTH domain-containing protein	Archaea	Euryarchaeota	Halohasta
B9J77_04150	Contig_9_CDS_B9J77_04150	CDS	Contig_9	28623	29204	-	193						0	Cyto	2309.25	256	1109.91	1199.34	MjaI family restriction endonuclease	Bacteria	Nitrospirae	Thermodesulfovibrio
B9J77_04155	Contig_9_CDS_B9J77_04155	CDS	Contig_9	29201	>30085	-	294			COG1525	Endonuclease YncB, thermonuclease family	L	0	Cyto	1100.81	925	632.268	468.539	site-specific DNA-methyltransferase	Bacteria	Chlorobi	Chlorobium
B9J77_04160	Contig_10_CDS_B9J77_04160	CDS	Contig_10	100	501	-	133			COG1895	Uncharacterized protein, contains HEPN domain, UPF0332 family	S	0	Unknown	3179.69	61	1727.62	1452.07	HEPN domain-containing protein	Bacteria	Firmicutes - Clostridia	Moorella
B9J77_04165	Contig_10_CDS_B9J77_04165	CDS	Contig_10	498	845	-	115	K07076	uncharacterized protein	COG1708	Predicted nucleotidyltransferase	R	0	Cyto	4241.97	13	2686.18	1555.79	nucleotidyltransfera se domain-containingprotein	Bacteria	Firmicutes - Clostridia	Desulfofundulus
B9J77_04170	Contig_10_CDS_B9J77_04170	CDS	Contig_10	1019	1897	-	292	K09690	ABC-2.LPSE.P; lipopolysaccharide transport system permease protein	COG1682	ABC-type polysaccharide/polyol phosphate export permease	GM	6	CytoMem	2134.26	344	1043.18	1091.07	hypothetical protein	Archaea	Euryarchaeota	Methanocella
B9J77_04175	Contig_10_CDS_B9J77_04175	CDS	Contig_10	2218	2412	+	64						0	Cyto	1007.37	949	546.748	460.617	hypothetical protein	Bacteria	Gammaproteobacteria - Others	Immundisolibacter
B9J77_04180	Contig_10_CDS_B9J77_04180	CDS	Contig_10	2822	3391	-	189						0	Cyto	3138.92	65	2249.19	889.729	hypothetical protein	Bacteria	Nitrospirae	Nitrospira
B9J77_04185	Contig_10_CDS_B9J77_04185	CDS	Contig_10	3382	3570	-	62		G6PD, zwf; glucose-6-phosphate 1-dehydrogenase [EC:1.1.1.49]				0	Unknown	2976.84	86	1815.83	1161.01	hypothetical protein	Fungi	Ascomycetes	Marssonina
B9J77_04190	Contig_10_CDS_B9J77_04190	CDS	Contig_10	3575	3958	-	127			COG2250	HEPN domain	S	0	Cyto	3042.18	75	1339.94	1702.24	HEPN domain-containing protein	Bacteria	Chloroflexi	Roseiflexus
B9J77_04195	Contig_10_CDS_B9J77_04195	CDS	Contig_10	3939	4283	-	114			COG1708	Predicted nucleotidyltransferase	R	0	Unknown	1341.42	855	678.633	662.785	nucleotidyltransfera se domain-containingprotein	Bacteria	Deltaproteobacteria	Geobacter
B9J77_04200	Contig_10_CDS_B9J77_04200	CDS	Contig_10	4316	4981	-	221	K01710	rfbB, rffG; dTDP-glucose 4,6-dehydratase [EC:4.2.1.46]	COG1088	dTDP-D-glucose 4,6-dehydratase	M	0	Cyto	1822.06	554	934.722	887.342	NAD-dependent epimerase dehydratase familyprotein	Bacteria	Firmicutes - Clostridia	Desulfofundulus
B9J77_04210	Contig_10_CDS_rfbC	CDS	Contig_10	6545	7072	-	175	K01790	rfbC; dTDP-4-dehydrorhamnose 3,5-epimerase [EC:5.1.3.13]	COG1898	dTDP-4-dehydrorhamnose 3,5-epimerase or related enzyme	M	0	Cyto	2538.41	185	1582.55	955.867	dTDP-4-dehydrorhamno se 3,5-epimerase	Archaea	Euryarchaeota	Methanothrix
B9J77_04215	Contig_10_CDS_rfbA	CDS	Contig_10	7072	7947	-	291	K00973	rfbA, rffH; glucose-1-phosphate thymidylyltransferase [EC:2.7.7.24]	COG1209	dTDP-glucose pyrophosphorylase	M	0	Cyto	1422.26	813	649.497	772.76	glucose-1-phosphate thymidylyltransferase	Bacteria	Firmicutes - Bacilli	Anoxybacillus
B9J77_04220	Contig_10_CDS_rfbD	CDS	Contig_10	7944	8798	-	284	K00067	rfbD; dTDP-4-dehydrorhamnose reductase [EC:1.1.1.133]	COG1091	dTDP-4-dehydrorhamnose reductase	M	0	Cyto	1695.53	651	878.576	816.956	dTDP-4-dehydrorhamno se reductase	Archaea	Euryarchaeota	Methanothrix
B9J77_04225	Contig_10_CDS_B9J77_04225	CDS	Contig_10	8829	9353	-	174			COG1510	DNA-binding transcriptional regulator GbsR, MarR family	K	0	Cyto	2813.35	122	1487.78	1325.57	hypothetical protein	Bacteria	Chloroflexi	Candidatus Promineofilum
B9J77_04230	Contig_10_CDS_B9J77_04230	CDS	Contig_10	9446	9658	+	70						1	Unknown	1052.45	938	565.829	486.623	hypothetical protein	Bacteria	Gammaproteobacteria - Enterobacteria	Cronobacter
B9J77_04235	Contig_10_CDS_B9J77_04235	CDS	Contig_10	9692	11191	-	499	K07406	melA; alpha-galactosidase [EC:3.2.1.22]	COG1486	Alpha-galactosidase/6-phospho-beta-glucosidase, family 4 of glycosyl hydrolase	G	0	Cyto	2267.61	274	1108.11	1159.5	hypothetical protein	Bacteria	Firmicutes - Clostridia	Mahella
B9J77_04240	Contig_10_CDS_B9J77_04240	CDS	Contig_10	11188	12228	-	346	K15916	pgi-pmi; glucose/mannose-6-phosphate isomerase [EC:5.3.1.9 5.3.1.8]	COG2222	Fructoselysine-6-P-deglycase FrlB and related proteins with duplicated sugar isomerase (SIS) domain	M	0	Unknown	1378.28	838	785.241	593.036	bifunctional phosphoglucose phosphomannosei somerase	Bacteria	Firmicutes - Clostridia	Thermincola
B9J77_04245	Contig_10_CDS_ptsP	CDS	Contig_10	12243	13988	-	581	K08483	PTS-EI.PTSI, ptsI; phosphotransferase system, enzyme I, PtsI [EC:2.7.3.9]	COG1080	Phosphoenolpyruvate-protein kinase (PTS system EI component in bacteria)	G	0	Cyto	2782.93	124	1303	1479.93	phosphoenolpyruvate- -protein phosphotransferase	Bacteria	Firmicutes - Clostridia	Caldanaerobacter
B9J77_04250	Contig_10_CDS_B9J77_04250	CDS	Contig_10	13998	14276	-	92	K11189	PTS-HPR; phosphocarrier protein	COG1925	Phosphotransferase system, HPr and related phosphotransfer proteins	TG	0	Cyto	3428.47	34	1811.83	1616.65	HPr family phosphocarrier protein	Bacteria	Firmicutes - Clostridia	Caldanaerobacter
B9J77_04255	Contig_10_CDS_B9J77_04255	CDS	Contig_10	14278	14745	-	155	K02806	PTS-Ntr-EIIA, ptsN; PTS system, nitrogen regulatory IIA component [EC:2.7.1.69]	COG1762	Phosphotransferase system mannitol/fructose-specific IIA domain (Ntr-type)	GT	0	Cyto	1630.09	699	974.064	656.031	PTS sugar transporter subunit IIA	Bacteria	Elusimicrobia	Endomicrobium
B9J77_04260	Contig_10_CDS_lptB	CDS	Contig_10	14874	15593	-	239	K06861	lptB; lipopolysaccharide export system ATP-binding protein [EC:3.6.3.-]	COG1137	ABC-type lipopolysaccharide export system, ATPase component	M	0	CytoMem	1391.62	833	619.718	771.903	LPS export ABC transporter ATP-binding protein	Bacteria	Elusimicrobia	Endomicrobium
B9J77_04265	Contig_10_CDS_B9J77_04265	CDS	Contig_10	15714	17015	-	433	K13831	hps-phi; 3-hexulose-6-phosphate synthase / 6-phospho-3-hexuloisomerase [EC:4.1.2.43 5.3.1.27]	COG0684	Regulator of RNase E activity RraA	J	0	Cyto	1794.51	575	999.2	795.312	DUF561 domain-containing protein	Bacteria	Deltaproteobacteria	Desulfobacca
B9J77_04270	Contig_10_CDS_B9J77_04270	CDS	Contig_10	17016	17435	-	139			COG0432	Thiamin phosphate synthase YjbQ, UPF0047 family	H	0	Unknown	1429.39	806	645.841	783.546	YjbQ family protein	Archaea	Euryarchaeota	Methanothrix
B9J77_04275	Contig_10_CDS_pyk	CDS	Contig_10	17660	19099	+	479	K00873	PK, pyk; pyruvate kinase [EC:2.7.1.40]	COG0469	Pyruvate kinase	G	0	Cyto	1167.55	912	681.731	485.816	pyruvate kinase	Bacteria	Spirochaetes	Brachyspira
B9J77_04280	Contig_10_CDS_B9J77_04280	CDS	Contig_10	19141	19515	+	124	K09143	uncharacterized protein	COG2164	Uncharacterized protein	S	0	Unknown	2759.8	132	1379.6	1380.2	hypothetical protein	Bacteria	Synergistetes	Aminobacterium
B9J77_04285	Contig_10_CDS_pdxA	CDS	Contig_10	19528	20565	+	345	K22024	pdxA2; 4-phospho-D-threonate 3-dehydrogenase / 4-phospho-D-erythronate 3-dehydrogenase [EC:1.1.1.408 1.1.1.409]	COG1995	4-hydroxy-L-threonine phosphate dehydrogenase PdxA	H	0	Unknown	1368.18	843	805.869	562.312	4-hydroxythreonine-4 -phosphate dehydrogenasePdxA	Bacteria	Firmicutes - Clostridia	Geosporobacter
B9J77_04290	Contig_10_CDS_B9J77_04290	CDS	Contig_10	20562	21299	+	245			COG0639	Diadenosine tetraphosphatase ApaH/serine/threonine protein phosphatase, PP2A family	T	0	Cyto	1770.54	593	855.582	914.953	metallophosphoestera se	Bacteria	Firmicutes - Clostridia	Thermacetogenium
B9J77_04295	Contig_10_CDS_B9J77_04295	CDS	Contig_10	21343	21786	+	147		TAGLN; transgelin				0	Cyto	1084.03	926	538.556	545.478	hypothetical protein	Fungi	Ascomycetes	Metarhizium
B9J77_04305	Contig_10_CDS_B9J77_04305	CDS	Contig_10	22143	22337	+	64						2	CytoMem	1211.5	908	826.253	385.244	hypothetical protein	Bacteria	Firmicutes - Bacilli	Enterococcus
B9J77_04310	Contig_10_CDS_B9J77_04310	CDS	Contig_10	22487	22762	+	91	K19159	yefM; antitoxin YefM	COG2161	Antitoxin component YafN of the YafNO toxin-antitoxin module, PHD/YefM family	V	0	Cyto	2203.57	303	1228.57	974.999	type II toxin-antitoxin system Phd YefM familyantitoxin	Bacteria	Actinobacteria	Rhodoluna
B9J77_04315	Contig_10_CDS_B9J77_04315	CDS	Contig_10	22752	23015	+	87	K06218	relE; RelE protein	COG2026	mRNA-degrading endonuclease RelE, toxin component of the RelBE toxin-antitoxin system	V	0	Unknown	2457.98	208	567.437	1890.55	type II toxin-antitoxin system RelE ParE familytoxin	Bacteria	Gammaproteobacteria - Others	Thioalkalivibrio
B9J77_04320	Contig_10_CDS_B9J77_04320	CDS	Contig_10	23015	23359	+	114						0	Unknown	944.466	954	454.156	490.31	hypothetical protein	Bacteria	Firmicutes - Clostridia	Carboxydothermus
B9J77_04325	Contig_10_CDS_B9J77_04325	CDS	Contig_10	23308	23940	+	210						0	Cyto	1828.89	546	861.084	967.807	hypothetical protein	Bacteria	Unclassified Bacteria	Candidatus Beckwithbacteria bacterium GW2011_GWC1_49_16
B9J77_04330	Contig_10_CDS_B9J77_04330	CDS	Contig_10	23956	24240	+	94	K00957	cysD; sulfate adenylyltransferase subunit 2 [EC:2.7.7.4]	COG0175	3'-phosphoadenosine 5'-phosphosulfate sulfotransferase (PAPS reductase)/FAD synthetase or related enzyme	EH	0	Unknown	2251.97	279	1664.7	587.262	hypothetical protein	Archaea	Unclassified Archaea	archaeon GW2011_AR20
B9J77_04335	Contig_10_CDS_B9J77_04335	CDS	Contig_10	24451	24657	+	68			COG1598	Predicted nuclease of the RNAse H fold, HicB family	V	0	Cyto	3360.49	43	2364.17	996.32	type II toxin-antitoxin system HicB familyantitoxin	Bacteria	Planctomycetes	Candidatus Kuenenia
B9J77_04340	Contig_10_CDS_B9J77_04340	CDS	Contig_10	24657	24884	+	75			COG1724	Predicted RNA binding protein YcfA, dsRBD-like fold, HicA-like mRNA interferase family	R	0	Cyto	4105.54	17	1818.16	2287.38	type II toxin-antitoxin system HicA familytoxin	Bacteria	Planctomycetes	Candidatus Kuenenia
B9J77_04345	Contig_10_CDS_B9J77_04345	CDS	Contig_10	24924	25127	+	67						0	Unknown	2487.34	200	1216.85	1270.48	hypothetical protein	Protists	Alveolates	Paramecium
B9J77_04350	Contig_10_CDS_B9J77_04350	CDS	Contig_10	25314	25796	+	160	K02851	wecA, tagO, rfe; UDP-GlcNAc:undecaprenyl-phosphate GlcNAc-1-phosphate transferase [EC:2.7.8.33]	COG0472	UDP-N-acetylmuramyl pentapeptide phosphotransferase/UDP-N-acetylglucosamine-1-phosphate transferase	M	4	CytoMem	1815.63	560	997.649	817.983	undecaprenyl decapre nyl-phosphatealpha-N-acetylglu cosaminyl 1-phosphate transferase	Bacteria	Kiritimatiellaeota	Kiritimatiella
B9J77_04360	Contig_10_CDS_B9J77_04360	CDS	Contig_10	26052	26507	+	151						0	Cyto	2140.81	338	1046.05	1094.76	PilZ domain-containing protein	Bacteria	Acidobacteria	Candidatus Koribacter
B9J77_04365	Contig_10_CDS_B9J77_04365	CDS	Contig_10	26504	26695	+	63	K00655	plsC; 1-acyl-sn-glycerol-3-phosphate acyltransferase [EC:2.3.1.51]	COG0204	1-acyl-sn-glycerol-3-phosphate acyltransferase	I	0	Unknown	708.909	969	323.666	385.244	hypothetical protein	Bacteria	Firmicutes - Clostridia	Caldanaerobacter
B9J77_04370	Contig_10_CDS_B9J77_04370	CDS	Contig_10	26696	26863	+	55	K00655	plsC; 1-acyl-sn-glycerol-3-phosphate acyltransferase [EC:2.3.1.51]	COG0204	1-acyl-sn-glycerol-3-phosphate acyltransferase	I	0	CytoMem	1864.11	527	844.346	1019.76	hypothetical protein	Bacteria	Firmicutes - Clostridia	Acetobacterium
B9J77_04375	Contig_10_CDS_B9J77_04375	CDS	Contig_10	26787	27107	+	106	K00655	plsC; 1-acyl-sn-glycerol-3-phosphate acyltransferase [EC:2.3.1.51]	COG0204	1-acyl-sn-glycerol-3-phosphate acyltransferase	I	0	Unknown	1497.77	766	721.532	776.237	1-acyl-sn-glycerol-3 -phosphate acyltransferase	Bacteria	Actinobacteria	Geodermatophilus
B9J77_04380	Contig_10_CDS_B9J77_04380	CDS	Contig_10	27073	27945	+	290	K02335	DPO1, polA; DNA polymerase I [EC:2.7.7.7]	COG0749	DNA polymerase I - 3'-5' exonuclease and polymerase domains	L	0	Cyto	1391.86	832	681.524	710.333	hypothetical protein	Bacteria	Firmicutes - Clostridia	Halothermothrix
B9J77_04385	Contig_10_CDS_B9J77_04385	CDS	Contig_10	27942	28469	+	175	K08281	pncA; nicotinamidase/pyrazinamidase [EC:3.5.1.19 3.5.1.-]	COG1335	Nicotinamidase-related amidase	HR	0	Cyto	2136.4	341	980.672	1155.73	cysteine hydrolase	Bacteria	Synergistetes	Thermovirga
B9J77_04390	Contig_10_CDS_B9J77_04390	CDS	Contig_10	28460	29692	-	410			COG1960	Acyl-CoA dehydrogenase related to the alkylation response protein AidB	I	0	Cyto	1817.06	557	894.88	922.184	acyl-CoA dehydrogenase	Bacteria	Aquificae	Thermosulfidibacter
B9J77_04400	Contig_11_CDS_B9J77_04400	CDS	Contig_11	203	1483	-	426	K01875	SARS, serS; seryl-tRNA synthetase [EC:6.1.1.11]	COG0172	Seryl-tRNA synthetase	J	0	Cyto	1700.7	645	930.211	770.487	serine--tRNA ligase	Bacteria	Firmicutes - Clostridia	Thermosediminibacter
B9J77_04405	Contig_11_CDS_B9J77_04405	CDS	Contig_11	1523	2971	-	482	K14415	RTCB, rtcB; tRNA-splicing ligase RtcB [EC:6.5.1.3]	COG1690	RNA-splicing ligase RtcB, repairs tRNA damage	J	0	Cyto	1690.32	657	1022.15	668.173	RtcB family protein	Bacteria	Nitrospirae	Thermodesulfovibrio
B9J77_04410	Contig_11_CDS_B9J77_04410	CDS	Contig_11	2996	3412	-	138			COG1371	SHS2 domain protein implicated in nucleic acid metabolism	R	0	Cyto	556.566	979	384.582	171.984	archease	Bacteria	Dictyoglomi	Dictyoglomus
B9J77_04415	Contig_11_CDS_B9J77_04415	CDS	Contig_11	3409	5901	-	830	K02469	gyrA; DNA gyrase subunit A [EC:5.99.1.3]	COG0188	DNA gyrase/topoisomerase IV, subunit A	L	0	Cyto	1392.89	830	730.077	662.81	DNA gyrase subunit A	Bacteria	Firmicutes - Clostridia	Carboxydothermus
B9J77_04420	Contig_11_CDS_gyrB	CDS	Contig_11	5916	9566	-	1216	K02470	gyrB; DNA gyrase subunit B [EC:5.99.1.3]	COG0187	DNA gyrase/topoisomerase IV, subunit B	L	0	Cyto	2114.39	353	1212.45	901.945	DNA topoisomerase (ATP-hydrolyzing) subunit B	Archaea	Euryarchaeota	halophilic archaeon DL31
B9J77_04425	Contig_11_CDS_B9J77_04425	CDS	Contig_11	9721	12762	+	1013	K16898	addA; ATP-dependent helicase/nuclease subunit A [EC:3.1.-.- 3.6.4.12]	COG1074	ATP-dependent exoDNAse (exonuclease V) beta subunit (contains helicase and exonuclease domains)	L	0	Cyto	1439.14	803	636.937	802.202	hypothetical protein	Bacteria	Elusimicrobia	Endomicrobium
B9J77_04430	Contig_11_CDS_B9J77_04430	CDS	Contig_11	12750	15566	+	938	K16899	addB; ATP-dependent helicase/nuclease subunit B [EC:3.1.-.- 3.6.4.12]	COG2887	RecB family exonuclease	L	0	Cyto	1710.05	633	792.541	917.51	PD-(D E)XK nuclease family protein	Bacteria	Nitrospirae	Thermodesulfovibrio
B9J77_04435	Contig_11_CDS_B9J77_04435	CDS	Contig_11	15680	15940	-	86						0	Cyto	1233.13	901	946.249	286.884	hypothetical protein	Plants	Eudicots	Cucurbita
B9J77_04440	Contig_11_CDS_B9J77_04440	CDS	Contig_11	16126	16833	-	235			COG2226	Ubiquinone/menaquinone biosynthesis C-methylase UbiE	H	0	Cyto	2303.04	260	1077.27	1225.77	class I SAM-dependent methyltransferase	Bacteria	Firmicutes - Bacilli	Bacillus
B9J77_04450	Contig_11_CDS_B9J77_04450	CDS	Contig_11	17417	17629	-	70			COG5450	Transcription regulator of the Arc/MetJ class	K	0	Cyto	2449.34	209	1251.96	1197.38	type II toxin-antitoxin system VapB familyantitoxin	Bacteria	Deltaproteobacteria	Desulfomonile
B9J77_04455	Contig_11_CDS_B9J77_04455	CDS	Contig_11	17904	19373	-	489	K01961	accC; acetyl-CoA carboxylase, biotin carboxylase subunit [EC:6.4.1.2 6.3.4.14]	COG0439	Biotin carboxylase	I	0	Cyto	2021.32	409	1020.92	1000.4	acetyl-CoA carboxylase biotin carboxylasesubunit	Bacteria	Chloroflexi	Dehalococcoides
B9J77_04460	Contig_11_CDS_B9J77_04460	CDS	Contig_11	19450	20997	+	515	K01874	MARS, metG; methionyl-tRNA synthetase [EC:6.1.1.10]	COG0143	Methionyl-tRNA synthetase	J	0	Cyto	1879.83	516	895.903	983.923	methionine--tRNA ligase	Bacteria	Firmicutes - Others	Pelosinus
B9J77_04470	Contig_11_CDS_B9J77_04470	CDS	Contig_11	21115	21468	+	117						0	Cyto	2146.8	334	775.885	1370.91	hypothetical protein	Bacteria	Firmicutes - Bacilli	Jeotgalibacillus
B9J77_04475	Contig_11_CDS_aroA	CDS	Contig_11	21478	22782	+	434	K00800	aroA; 3-phosphoshikimate 1-carboxyvinyltransferase [EC:2.5.1.19]	COG0128	5-enolpyruvylshikimate-3-phosphate synthase	E	0	Cyto	1978.49	437	987.249	991.245	3-phosphoshikimate 1-carboxyvinyltransferase	Bacteria	Firmicutes - Clostridia	Acetohalobium
B9J77_04480	Contig_11_CDS_B9J77_04480	CDS	Contig_11	22903	23646	+	247			COG0217	Transcriptional and/or translational regulatory protein YebC/TACO1	KJ	0	Cyto	1760.47	604	781.174	979.296	YebC PmpR family DNA-binding transcriptionalregulator	Bacteria	Deltaproteobacteria	Desulfomonile
B9J77_04485	Contig_11_CDS_ruvC	CDS	Contig_11	23647	24138	+	163	K01159	ruvC; crossover junction endodeoxyribonuclease RuvC [EC:3.1.22.4]	COG0817	Holliday junction resolvasome RuvABC endonuclease subunit	L	0	Cyto	1614.05	708	813.722	800.33	crossover junction endodeoxyribonuclease RuvC	Bacteria	Firmicutes - Others	Gottschalkia
B9J77_04490	Contig_11_CDS_ruvA	CDS	Contig_11	24382	24981	+	199	K03550	ruvA; holliday junction DNA helicase RuvA [EC:3.6.4.12]	COG0632	Holliday junction resolvasome RuvABC DNA-binding subunit	L	0	Cyto	1420.38	814	914.062	506.32	Holliday junction branch migration protein RuvA	Bacteria	Bacteroidetes	Arcticibacterium
B9J77_04495	Contig_11_CDS_ruvB	CDS	Contig_11	24972	25976	+	334	K03551	ruvB; holliday junction DNA helicase RuvB [EC:3.6.4.12]	COG2255	Holliday junction resolvasome RuvABC, ATP-dependent DNA helicase subunit	L	0	Cyto	1488.93	771	864.337	624.59	Holliday junction branch migration DNA helicaseRuvB	Bacteria	Firmicutes - Clostridia	Acetohalobium
B9J77_04510	Contig_12_CDS_B9J77_04510	CDS	Contig_12	269	583	+	104		rny; ribonucrease Y [EC:3.1.-.-]				0	Cyto	1332	860	567.627	764.372	hypothetical protein	Bacteria	Deltaproteobacteria	Desulfomonile
B9J77_04515	Contig_12_CDS_B9J77_04515	CDS	Contig_12	573	2549	+	658	K02123	ATPVI, ntpI; V-type H+-transporting ATPase subunit I [EC:3.6.3.14]	COG1269	Archaeal/vacuolar-type H+-ATPase subunit I/STV1	C	7	CytoMem	1861.09	528	827.435	1033.66	V-type ATP synthase subunit I	Bacteria	Planctomycetes	Phycisphaerae bacterium ST-PulAB-D4
B9J77_04520	Contig_12_CDS_B9J77_04520	CDS	Contig_12	2556	3032	+	158	K02124	ATPVK, ntpK; V-type H+-transporting ATPase subunit K [EC:3.6.3.14]	COG0636	FoF1-type ATP synthase, membrane subunit c/Archaeal/vacuolar-type H+-ATPase, subunit K	C	4	CytoMem	2871.84	110	1386.74	1485.1	V-type ATP synthase subunit K	Bacteria	Firmicutes - Clostridia	butyrate-producing bacterium SM4/1
B9J77_04525	Contig_12_CDS_B9J77_04525	CDS	Contig_12	3044	3652	+	202	K02121	ATPVE, ntpE; V-type H+-transporting ATPase subunit E [EC:3.6.3.14]	COG1390	Archaeal/vacuolar-type H+-ATPase subunit E/Vma4	C	0	Cyto	1595.17	724	835.868	759.297	V-type ATP synthase subunit E	Bacteria	Firmicutes - Clostridia	Thermoanaerobacter
B9J77_04530	Contig_12_CDS_B9J77_04530	CDS	Contig_12	3652	4665	+	337	K02119	ATPVC, ntpC; V-type H+-transporting ATPase subunit C [EC:3.6.3.14]	COG1527	Archaeal/vacuolar-type H+-ATPase subunit C/Vma6	C	0	Cyto	1668.07	678	782.758	885.309	hypothetical protein	Bacteria	Firmicutes - Clostridia	Ruminiclostridium
B9J77_04535	Contig_12_CDS_B9J77_04535	CDS	Contig_12	4658	4972	+	104	K02122	ATPVF, ntpF; V-type H+-transporting ATPase subunit F [EC:3.6.3.14]	COG1436	Archaeal/vacuolar-type H+-ATPase subunit F/Vma7	C	0	CytoMem	1323.09	867	653.105	669.989	hypothetical protein	Bacteria	Firmicutes - Clostridia	Mahella
B9J77_04540	Contig_12_CDS_B9J77_04540	CDS	Contig_12	5014	6780	+	588	K02117	ATPVA, ntpA; V-type H+-transporting ATPase subunit A [EC:3.6.3.14]	COG1155	Archaeal/vacuolar-type H+-ATPase catalytic subunit A/Vma1	C	0	Cyto	1453.79	795	903.439	550.348	V-type ATP synthase subunit A	Bacteria	Firmicutes - Clostridia	Thermosediminibacter
B9J77_04545	Contig_12_CDS_B9J77_04545	CDS	Contig_12	6773	8155	+	460	K02118	ATPVB, ntpB; V-type H+-transporting ATPase subunit B [EC:3.6.3.14]	COG1156	Archaeal/vacuolar-type H+-ATPase subunit B/Vma2	C	0	Cyto	1938.74	468	981.072	957.668	V-type ATP synthase subunit B	Bacteria	Firmicutes - Clostridia	Thermosediminibacter
B9J77_04550	Contig_12_CDS_B9J77_04550	CDS	Contig_12	8152	8766	+	204	K02120	ATPVD, ntpD; V-type H+-transporting ATPase subunit D [EC:3.6.3.14]	COG1394	Archaeal/vacuolar-type H+-ATPase subunit D/Vma8	C	0	CytoMem	1953.93	456	951.14	1002.79	V-type ATP synthase subunit D	Bacteria	Firmicutes - Clostridia	Herbivorax
B9J77_04555	Contig_12_CDS_ispD	CDS	Contig_12	8763	9446	+	227	K00991	ispD; 2-C-methyl-D-erythritol 4-phosphate cytidylyltransferase [EC:2.7.7.60]	COG1211	2-C-methyl-D-erythritol 4-phosphate cytidylyltransferase	I	0	Unknown	2182.42	316	1023.5	1158.93	2-C-methyl-D-erythri tol 4-phosphatecytidylyltransferas e	Bacteria	Firmicutes - Clostridia	Desulfallas
B9J77_04560	Contig_12_CDS_B9J77_04560	CDS	Contig_12	9446	9919	+	157	K01770	ispF; 2-C-methyl-D-erythritol 2,4-cyclodiphosphate synthase [EC:4.6.1.12]	COG0245	2C-methyl-D-erythritol 2,4-cyclodiphosphate synthase	I	0	Cyto	738.833	967	448.287	290.547	2-C-methyl-D-erythri tol 2,4-cyclodiphosphatesynthase	Bacteria	Firmicutes - Clostridia	Desulfofundulus
B9J77_04565	Contig_12_CDS_B9J77_04565	CDS	Contig_12	9922	10194	+	90	K09940	K09940; uncharacterized protein	COG3296	Uncharacterized conserved protein, Tic20 family	S	1	CytoMem	2100.35	359	1148.31	952.039	DUF4870 domain-containing protein	Bacteria	Cyanobacteria	Synechocystis
B9J77_04575	Contig_12_CDS_larC	CDS	Contig_12	10421	11581	-	386	K09121	K09121; uncharacterized protein	COG1641	Uncharacterized conserved protein, DUF111 family	S	0	Cyto	1637.88	693	746.579	891.298	nickel pincer cofactor biosynthesis proteinLarC	Bacteria	Dictyoglomi	Dictyoglomus
B9J77_04580	Contig_12_CDS_tsaD	CDS	Contig_12	11565	12590	-	341	K01409	gcp, QRI7, OSGEPL; O-sialoglycoprotein endopeptidase [EC:3.4.24.57]	COG0533	tRNA A37 threonylcarbamoyltransferase TsaD	J	0	Cyto	1649.59	689	846.169	803.422	tRNA(adenosine(37)-N 6)-threonylcarbamoyltransferas e complextransferase subunit TsaD	Bacteria	Firmicutes - Clostridia	Thermincola
B9J77_04585	Contig_12_CDS_B9J77_04585	CDS	Contig_12	12600	13793	-	397	K03797	prc, ctpA; carboxyl-terminal processing protease [EC:3.4.21.102]	COG0793	C-terminal processing protease CtpA/Prc, contains a PDZ domain	O	0	CytoMem	1298.41	878	684.875	613.536	S41 family peptidase	Bacteria	Thermodesulfobacteria	Thermodesulfatator
B9J77_04590	Contig_12_CDS_B9J77_04590	CDS	Contig_12	13811	14356	-	181	K03152	thiJ; 4-methyl-5(b-hydroxyethyl)-thiazole monophosphate biosynthesis	COG0693	Putative intracellular protease/amidase	R	0	Cyto	1479.06	777	915.285	563.771	DJ-1 PfpI family protein	Archaea	Euryarchaeota	Methanothrix
B9J77_04600	Contig_12_CDS_dnaJ	CDS	Contig_12	14604	15743	-	379	K03686	dnaJ; molecular chaperone DnaJ	COG0484	DnaJ-class molecular chaperone with C-terminal Zn finger domain	O	0	Cyto	1730.54	628	993.805	736.737	molecular chaperone DnaJ	Bacteria	Firmicutes - Clostridia	Thermincola
B9J77_04605	Contig_12_CDS_dnaK	CDS	Contig_12	15843	17804	-	653	K04043	dnaK; molecular chaperone DnaK	COG0443	Molecular chaperone DnaK (HSP70)	O	0	Cyto	1750.53	617	839.623	910.908	molecular chaperone DnaK	Bacteria	Deltaproteobacteria	Geoalkalibacter
B9J77_04610	Contig_12_CDS_grpE	CDS	Contig_12	17806	18387	-	193	K03687	GRPE; molecular chaperone GrpE	COG0576	Molecular chaperone GrpE (heat shock protein)	O	0	Cyto	2939.18	93	1473.11	1466.07	nucleotide exchange factor GrpE	Bacteria	Firmicutes - Clostridia	Desulfosporosinus
B9J77_04615	Contig_12_CDS_rnz	CDS	Contig_12	18478	19395	-	305	K00784	rnz; ribonuclease Z [EC:3.1.26.11]	COG1234	Ribonuclease BN, tRNA processing enzyme	J	0	Cyto	1956.61	454	920.708	1035.9	ribonuclease Z	Archaea	Euryarchaeota	Methanohalophilus
B9J77_04620	Contig_12_CDS_B9J77_04620	CDS	Contig_12	19462	20547	+	361	K00971	manC, cpsB; mannose-1-phosphate guanylyltransferase [EC:2.7.7.13]	COG0836	Mannose-1-phosphate guanylyltransferase	M	0	Unknown	2384.47	232	1023.2	1361.27	mannose-1-phosphate guanylyltransferase	Bacteria	Firmicutes - Clostridia	Thermoanaerobacter
B9J77_04625	Contig_12_CDS_B9J77_04625	CDS	Contig_12	20628	23558	-	976	K11751	ushA; 5'-nucleotidase / UDP-sugar diphosphatase [EC:3.1.3.5 3.6.1.45]	COG0737	2',3'-cyclic-nucleotide 2'-phosphodiesterase/5'- or 3'-nucleotidase, 5'-nucleotidase family	FV	0	Cellwall	2373.28	237	1191.2	1182.08	hypothetical protein	Bacteria	Firmicutes - Clostridia	Halanaerobium
B9J77_04630	Contig_13_CDS_B9J77_04630	CDS	Contig_13	194	1756	+	520	K02343	DPO3G, dnaX; DNA polymerase III subunit gamma/tau [EC:2.7.7.7]	COG2812	DNA polymerase III, gamma/tau subunits	L	0	Cyto	1600.01	721	982.614	617.394	DNA polymerase III subunit gamma tau	Bacteria	Firmicutes - Clostridia	Thermincola
B9J77_04635	Contig_13_CDS_B9J77_04635	CDS	Contig_13	1780	2118	+	112	K09747	K09747; uncharacterized protein	COG0718	Conserved DNA-binding protein YbaB (function unknown)	R	0	Unknown	2202.75	304	1091.47	1111.28	YbaB EbfC family nucleoid-associated protein	Bacteria	Firmicutes - Clostridia	Mahella
B9J77_04640	Contig_13_CDS_recR	CDS	Contig_13	2120	2725	+	201	K06187	recR; recombination protein RecR	COG0353	Recombinational DNA repair protein RecR	L	0	Cyto	1678.52	666	877.426	801.091	recombination protein RecR	Bacteria	Firmicutes - Clostridia	Herbivorax
B9J77_04650	Contig_13_CDS_B9J77_04650	CDS	Contig_13	2892	3215	-	107						0	CytoMem	1189.43	910	793.868	395.563	hypothetical protein	Bacteria	Deltaproteobacteria	Geobacter
B9J77_04655	Contig_13_CDS_B9J77_04655	CDS	Contig_13	3397	3744	-	115						2	CytoMem	2594.57	170	1053.6	1540.97	DUF4321 domain-containing protein	Bacteria	Firmicutes - Clostridia	Clostridium
B9J77_04660	Contig_13_CDS_B9J77_04660	CDS	Contig_13	3690	4496	-	268	K03616	rnfB; electron transport complex protein RnfB	COG2878	Na+-translocating ferredoxin:NAD+ oxidoreductase RNF, RnfB subunit	C	1	Cyto	2034.04	398	1414.68	619.363	4Fe-4S dicluster domain-containing protein	Bacteria	Firmicutes - Clostridia	Acetohalobium
B9J77_04665	Contig_13_CDS_ftsZ	CDS	Contig_13	4794	5918	-	374	K03531	ftsZ; cell division protein FtsZ	COG0206	Cell division GTPase FtsZ	D	0	Cyto	2312.15	255	1206.36	1105.79	cell division protein FtsZ	Bacteria	Firmicutes - Clostridia	Thermacetogenium
B9J77_04670	Contig_13_CDS_ftsA	CDS	Contig_13	5934	7154	-	406	K03590	ftsA; cell division protein FtsA	COG0849	Cell division ATPase FtsA	D	0	Cyto	2205.67	301	1172.2	1033.46	cell division protein FtsA	Bacteria	Deltaproteobacteria	Desulfuromonas
B9J77_04675	Contig_13_CDS_B9J77_04675	CDS	Contig_13	7151	7936	-	261	K03589	ftsQ; cell division protein FtsQ	COG1589	Cell division septal protein FtsQ	D	1	Cyto	2009.66	417	742.634	1267.02	hypothetical protein	Bacteria	Firmicutes - Clostridia	Thermosediminibacter
B9J77_04680	Contig_13_CDS_B9J77_04680	CDS	Contig_13	7957	8913	-	318	K01921	ddl; D-alanine-D-alanine ligase [EC:6.3.2.4]	COG1181	D-alanine-D-alanine ligase and related ATP-grasp enzymes	MR	0	Cyto	1827.51	548	953.105	874.401	D-alanine--D-alanine ligase	Bacteria	Firmicutes - Clostridia	Acetohalobium
B9J77_04685	Contig_13_CDS_B9J77_04685	CDS	Contig_13	8914	9813	-	299	K00075	murB; UDP-N-acetylmuramate dehydrogenase [EC:1.3.1.98]	COG0812	UDP-N-acetylenolpyruvoylglucosamine reductase	M	0	Cyto	1768.14	595	912.658	855.484	UDP-N-acetylmuramate dehydrogenase	Bacteria	Firmicutes - Clostridia	Halobacteroides
B9J77_04690	Contig_13_CDS_B9J77_04690	CDS	Contig_13	9788	11125	-	445	K01924	murC; UDP-N-acetylmuramate--alanine ligase [EC:6.3.2.8]	COG0773	UDP-N-acetylmuramate-alanine ligase	M	0	Cyto	1912.78	493	994.298	918.486	UDP-N-acetylmuramate --L-alanine ligase	Bacteria	Firmicutes - Clostridia	Thermincola
B9J77_04695	Contig_13_CDS_murG	CDS	Contig_13	11322	12398	-	358	K02563	murG; UDP-N-acetylglucosamine--N-acetylmuramyl-(pentapeptide) pyrophosphoryl-undecaprenol N-acetylglucosamine transferase [EC:2.4.1.227]	COG0707	UDP-N-acetylglucosamine:LPS N-acetylglucosamine transferase	M	2	CytoMem	2529.42	187	1114.45	1414.97	undecaprenyldiphosph o-muramoylpentapeptidebeta-N-a cetylglucosaminyltransferase	Bacteria	Firmicutes - Clostridia	Halobacteroides
B9J77_04700	Contig_13_CDS_ftsW	CDS	Contig_13	12468	13586	-	372	K03588	ftsW, spoVE; cell division protein FtsW	COG0772	Bacterial cell division protein FtsW, lipid II flippase	D	10	CytoMem	3102.64	71	1361.51	1741.14	putative lipid II flippase FtsW	Bacteria	Deltaproteobacteria	Melittangium
B9J77_04705	Contig_13_CDS_B9J77_04705	CDS	Contig_13	13583	14950	-	455	K01925	murD; UDP-N-acetylmuramoylalanine--D-glutamate ligase [EC:6.3.2.9]	COG0771	UDP-N-acetylmuramoylalanine-D-glutamate ligase	M	0	Cyto	1683.65	663	801.138	882.514	UDP-N-acetylmuramoyl -L-alanine--D-glutamateligase	Bacteria	Bacteroidetes	Rhodothermus
B9J77_04710	Contig_13_CDS_B9J77_04710	CDS	Contig_13	14950	16047	-	365	K01000	mraY; phospho-N-acetylmuramoyl-pentapeptide-transferase [EC:2.7.8.13]	COG0472	UDP-N-acetylmuramyl pentapeptide phosphotransferase/UDP-N-acetylglucosamine-1-phosphate transferase	M	10	CytoMem	1899.18	504	912.836	986.347	phospho-N-acetylmura moyl-pentapeptide-transferase	Bacteria	Deltaproteobacteria	Geoalkalibacter
B9J77_04715	Contig_13_CDS_B9J77_04715	CDS	Contig_13	16016	17377	-	453	K01929	murF; UDP-N-acetylmuramoyl-tripeptide--D-alanyl-D-alanine ligase [EC:6.3.2.10]	COG0770	UDP-N-acetylmuramyl pentapeptide synthase	M	0	Cyto	2494.64	199	1247.09	1247.55	UDP-N-acetylmuramoyl -tripeptide--D-alanyl-D-alanin e ligase	Bacteria	Firmicutes - Clostridia	Thermoanaerobacter
B9J77_04720	Contig_13_CDS_B9J77_04720	CDS	Contig_13	17364	18848	-	494	K01928	murE; UDP-N-acetylmuramoyl-L-alanyl-D-glutamate--2,6-diaminopimelate ligase [EC:6.3.2.13]	COG0769	UDP-N-acetylmuramyl tripeptide synthase	M	0	Cyto	2562.19	178	1198.31	1363.88	UDP-N-acetylmuramoyl -L-alanyl-D-glutamate--2,6-dia minopimelate ligase	Bacteria	Thermotogae	Kosmotoga
B9J77_04725	Contig_13_CDS_B9J77_04725	CDS	Contig_13	18835	20523	-	562	K03587	ftsI; cell division protein FtsI (penicillin-binding protein 3) [EC:2.4.1.129]	COG0768	Cell division protein FtsI/penicillin-binding protein 2	DM	1	CytoMem	1982.74	435	992.198	990.539	penicillin-binding protein 2	Bacteria	Deltaproteobacteria	Geobacter
B9J77_04730	Contig_13_CDS_B9J77_04730	CDS	Contig_13	20534	20824	-	96						1	CytoMem	1471.62	781	582.599	889.024	hypothetical protein	Bacteria	Other	Candidatus Methylomirabilis
B9J77_04735	Contig_13_CDS_rsmH	CDS	Contig_13	20821	21741	-	306	K03438	mraW, rsmH; 16S rRNA (cytosine1402-N4)-methyltransferase [EC:2.1.1.199]	COG0275	16S rRNA C1402 N4-methylase RsmH	J	0	Cyto	2934.15	96	1034.32	1899.83	16S rRNA (cytosine(1402)-N(4))-methyltr ansferaseRsmH	Bacteria	Firmicutes - Clostridia	Halobacteroides
B9J77_04740	Contig_13_CDS_mraZ	CDS	Contig_13	21763	22206	-	147	K03925	mraZ; MraZ protein	COG2001	MraZ, DNA-binding transcriptional regulator and inhibitor of RsmH methyltransferase activity	J	0	Cyto	1939.21	467	792.651	1146.56	division cell wall cluster transcriptionalrepressor MraZ	Bacteria	Firmicutes - Bacilli	Jeotgalibacillus
B9J77_04745	Contig_14_CDS_B9J77_04745	CDS	Contig_14	153	974	+	273	K05947	mannosyl-3-phosphoglycerate synthase [EC:2.4.1.217]	COG3769	Predicted mannosyl-3-phosphoglycerate phosphatase, HAD superfamily	G	0	Cyto	1720.93	630	853.49	867.436	HAD-IIB family hydrolase	Bacteria	Deinococcus-Thermus	Marinithermus
B9J77_04750	Contig_14_CDS_B9J77_04750	CDS	Contig_14	995	1831	-	278	K02036	pstB; phosphate transport system ATP-binding protein [EC:3.6.3.27]	COG1117	ABC-type phosphate transport system, ATPase component	P	0	CytoMem	1343.56	852	650.85	692.709	phosphate ABC transporter ATP-binding protein	Bacteria	Chlorobi	Ignavibacterium
B9J77_04755	Contig_14_CDS_pstA	CDS	Contig_14	1902	2744	-	280	K02038	pstA; phosphate transport system permease protein	COG0581	ABC-type phosphate transport system, permease component	P	6	CytoMem	1848.27	539	1069.59	778.684	phosphate ABC transporter permease PstA	Archaea	Euryarchaeota	Methanobacterium
B9J77_04760	Contig_14_CDS_pstC	CDS	Contig_14	2747	3589	-	280	K02037	pstC; phosphate transport system permease protein	COG0573	ABC-type phosphate transport system, permease component	P	6	CytoMem	1427.66	807	781.632	646.024	phosphate ABC transporter permease subunit PstC	Bacteria	Firmicutes - Clostridia	Desulfotomaculum
B9J77_04765	Contig_14_CDS_B9J77_04765	CDS	Contig_14	3725	4594	-	289	K02040	pstS; phosphate transport system substrate-binding protein	COG0226	ABC-type phosphate transport system, periplasmic component	P	1	CytoMem	2825.28	118	1060.09	1765.18	phosphate ABC transporter substrate-bindingprotein	Bacteria	Firmicutes - Clostridia	Candidatus Desulforudis
B9J77_04770	Contig_14_CDS_B9J77_04770	CDS	Contig_14	4750	5187	-	145	K01734	mgsA; methylglyoxal synthase [EC:4.2.3.3]	COG1803	Methylglyoxal synthase	G	0	Cyto	1605.33	718	724.771	880.557	methylglyoxal synthase	Bacteria	Firmicutes - Clostridia	Halothermothrix
B9J77_04775	Contig_14_CDS_phoR	CDS	Contig_14	5445	6809	-	454	K07636	phoR; two-component system, OmpR family, phosphate regulon sensor histidine kinase PhoR [EC:2.7.13.3]	COG5002	Signal transduction histidine kinase	T	1	CytoMem	1799.85	571	1048.9	750.95	phosphate regulon sensor histidine kinase PhoR	Bacteria	Firmicutes - Clostridia	Desulfofundulus
B9J77_04780	Contig_14_CDS_B9J77_04780	CDS	Contig_14	6799	7491	-	230	K07657	phoB; two-component system, OmpR family, phosphate regulon response regulator PhoB	COG0745	DNA-binding response regulator, OmpR family, contains REC and winged-helix (wHTH) domain	TK	0	Cyto	1789.07	580	822.216	966.856	response regulator	Bacteria	Deltaproteobacteria	Desulfomonile
B9J77_04785	Contig_14_CDS_B9J77_04785	CDS	Contig_14	7976	8713	-	245	K00942	gmk; guanylate kinase [EC:2.7.4.8]	COG0194	Guanylate kinase	F	0	Cyto	2044.79	393	925.369	1119.43	hypothetical protein	Bacteria	Firmicutes - Clostridia	Syntrophothermus
B9J77_04790	Contig_14_CDS_B9J77_04790	CDS	Contig_14	8701	9282	-	193	K01524	ppx-gppA; exopolyphosphatase / guanosine-5'-triphosphate,3'-diphosphate pyrophosphatase [EC:3.6.1.11 3.6.1.40]	COG2206	HD-GYP domain, c-di-GMP phosphodiesterase class II (or its inactivated variant)	T	0	Cyto	1455.17	793	654.837	800.33	HD domain-containing protein	Bacteria	Deltaproteobacteria	Desulfurella
B9J77_04795	Contig_14_CDS_B9J77_04795	CDS	Contig_14	9430	10851	-	473	K00951	relA; GTP pyrophosphokinase [EC:2.7.6.5]	COG0317	(p)ppGpp synthase/hydrolase, HD superfamily	TK	0	Cyto	1579.74	736	702.951	876.793	CHAD domain-containing protein	Bacteria	Deltaproteobacteria	Desulfotalea
B9J77_04800	Contig_14_CDS_B9J77_04800	CDS	Contig_14	10845	11171	-	108						0	Cyto	1654.11	686	768.673	885.439	hypothetical protein	Bacteria	Verrucomicrobia	Methylacidiphilum
B9J77_04805	Contig_14_CDS_B9J77_04805	CDS	Contig_14	11152	11856	-	234	K00943	tmk; dTMP kinase [EC:2.7.4.9]	COG0125	Thymidylate kinase	F	0	Cyto	1793.08	576	960.642	832.436	thymidylate kinase	Bacteria	Deltaproteobacteria	Geobacter
B9J77_04810	Contig_14_CDS_tmk	CDS	Contig_14	11853	12533	-	226	K00943	tmk; dTMP kinase [EC:2.7.4.9]	COG0125	Thymidylate kinase	F	0	Cyto	1853.09	536	855.171	997.92	dTMP kinase	Bacteria	Firmicutes - Clostridia	Mahella
B9J77_04815	Contig_14_CDS_B9J77_04815	CDS	Contig_14	12595	15864	-	1089	K02238	comEC; competence protein ComEC	COG0658	Predicted membrane metal-binding protein	R	15	Unknown	1632.38	697	873.821	758.555	DUF4131 domain-containing protein	Bacteria	Other	Candidatus Methylomirabilis
B9J77_04820	Contig_14_CDS_B9J77_04820	CDS	Contig_14	15861	16469	-	202			COG2088	DNA-binding protein SpoVG, cell septation regulator	D	1	Cyto	1988.53	427	1113.82	874.708	hypothetical protein	Bacteria	Elusimicrobia	Endomicrobium
B9J77_04825	Contig_14_CDS_B9J77_04825	CDS	Contig_14	16513	16722	-	69						0	Cyto	1506.65	762	753.88	752.775	DUF3006 domain-containing protein	Bacteria	Firmicutes - Bacilli	Planococcus
B9J77_04830	Contig_14_CDS_B9J77_04830	CDS	Contig_14	16770	17441	-	223	K02238	comEC; competence protein ComEC	COG2333	Metal-dependent hydrolase, beta-lactamase superfamily II	R	0	Cyto	2413.69	221	1180.3	1233.39	MBL fold metallo-hydrolase	Bacteria	Firmicutes - Clostridia	Desulfitobacterium
B9J77_04835	Contig_14_CDS_B9J77_04835	CDS	Contig_14	17629	18057	-	142	K02237	comEA; competence protein ComEA	COG1555	DNA uptake protein ComE and related DNA-binding proteins	L	1	CytoMem	1917.89	489	1203.97	713.913	helix-hairpin-helix domain-containing protein	Bacteria	Deltaproteobacteria	Syntrophobacter
B9J77_04840	Contig_14_CDS_B9J77_04840	CDS	Contig_14	18092	19225	-	377	K00809	dys1; deoxyhypusine synthase [EC:2.5.1.46]	COG1899	Deoxyhypusine synthase	OJ	0	Cyto	2032.32	401	1190.98	841.337	deoxyhypusine synthase	Archaea	Euryarchaeota	Methanolobus
B9J77_04845	Contig_14_CDS_B9J77_04845	CDS	Contig_14	19429	19854	+	141	K03711	fur; Fur family transcriptional regulator, ferric uptake regulator	COG0735	Fe2+ or Zn2+ uptake regulation protein	P	0	Cyto	1027.37	940	542.537	484.83	transcriptional repressor	Bacteria	Planctomycetes	Candidatus Kuenenia
B9J77_04850	Contig_14_CDS_B9J77_04850	CDS	Contig_14	19917	20399	+	160	K04759	feoB; ferrous iron transport protein B	COG0370	Fe2+ transport system protein B	P	0	CytoMem	1303.85	874	567.354	736.495	GTP-binding protein	Bacteria	Firmicutes - Clostridia	Mahella
B9J77_04855	Contig_14_CDS_B9J77_04855	CDS	Contig_14	20403	>20499	+	32	K04758	feoA; ferrous iron transport protein A				0	Unknown	2067.27	380	1313.53	753.737	ferrous iron transport protein A	Bacteria	Synergistetes	Cloacibacillus
B9J77_04860	Contig_15_CDS_B9J77_04860	CDS	Contig_15	125	1960	+	611	K09667	OGT; polypeptide N-acetylglucosaminyltransferase [EC:2.4.1.-]	COG4249	Uncharacterized protein, contains caspase domain	R	0	Cyto	1951.9	459	802.925	1148.97	tetratricopeptide repeat protein	Protists	Alveolates	Tetrahymena
B9J77_04865	Contig_15_CDS_B9J77_04865	CDS	Contig_15	2014	3798	-	594	K04066	priA; primosomal protein N' (replication factor Y) (superfamily II helicase) [EC:3.6.4.-]	COG1198	Primosomal protein N' (replication factor Y) - superfamily II helicase	L	0	Cyto	1390.18	834	573.766	816.41	hypothetical protein	Bacteria	Spirochaetes	Salinispira
B9J77_04870	Contig_15_CDS_B9J77_04870	CDS	Contig_15	3802	5166	-	454		CARP, pepA; leucyl aminopeptidase [EC:3.4.11.1]				0	CytoMem	14365.8	1	5673.61	8692.18	hypothetical protein	Bacteria	Gammaproteobacteria - Others	Candidatus Ruthia
B9J77_04875	Contig_15_CDS_B9J77_04875	CDS	Contig_15	5469	5861	-	130	K02996	RP-S9, MRPS9, rpsI; small subunit ribosomal protein S9	COG0103	Ribosomal protein S9	J	0	Cyto	1850.77	537	633.259	1217.52	30S ribosomal protein S9	Bacteria	Deltaproteobacteria	Myxococcus
B9J77_04880	Contig_15_CDS_B9J77_04880	CDS	Contig_15	6026	6454	-	142	K02871	RP-L13, MRPL13, rplM; large subunit ribosomal protein L13	COG0102	Ribosomal protein L13	J	0	Unknown	1469.6	782	715.858	753.737	50S ribosomal protein L13	Bacteria	Actinobacteria	Stackebrandtia
B9J77_04885	Contig_15_CDS_B9J77_04885	CDS	Contig_15	6591	7841	-	416	K01703	leuC; 3-isopropylmalate/(R)-2-methylmalate dehydratase large subunit [EC:4.2.1.33 4.2.1.35]	COG0065	Homoaconitase/3-isopropylmalate dehydratase large subunit	E	0	Cyto	1130.54	919	516.977	613.564	3-isopropylmalate dehydratase large subunit	Bacteria	Firmicutes - Clostridia	Syntrophomonas
B9J77_04890	Contig_15_CDS_B9J77_04890	CDS	Contig_15	8126	9658	+	510	K07391	comM; magnesium chelatase family protein	COG0606	Predicted ATPase with chaperone activity	O	0	Cyto	1588.46	729	785.869	802.591	ATP-binding protein	Bacteria	Other	Candidatus Methylomirabilis
B9J77_04895	Contig_15_CDS_B9J77_04895	CDS	Contig_15	9758	10591	+	277	K04518	pheA2; prephenate dehydratase [EC:4.2.1.51]	COG1605	Chorismate mutase	E	0	Cyto	1444.86	799	715.57	729.291	prephenate dehydratase	Bacteria	Kiritimatiellaeota	Kiritimatiella
B9J77_04900	Contig_15_CDS_B9J77_04900	CDS	Contig_15	10599	11984	+	461	K01883	CARS, cysS; cysteinyl-tRNA synthetase [EC:6.1.1.16]	COG0215	Cysteinyl-tRNA synthetase	J	0	Cyto	1240.71	898	638.945	601.763	cysteine--tRNA ligase	Bacteria	Firmicutes - Clostridia	Carboxydothermus
B9J77_04905	Contig_15_CDS_rpoD	CDS	Contig_15	12004	13716	-	570	K03086	SIG1, rpoD; RNA polymerase primary sigma factor	COG0568	DNA-directed RNA polymerase, sigma subunit (sigma70/sigma32)	K	0	Cyto	2025.37	405	977.603	1047.76	RNA polymerase sigma factor RpoD	Bacteria	Deltaproteobacteria	Geobacter
B9J77_04910	Contig_15_CDS_B9J77_04910	CDS	Contig_15	13697	15481	-	594	K02316	dnaG; DNA primase [EC:2.7.7.-]	COG0358	DNA primase (bacterial type)	L	0	Cyto	1808.04	564	807.194	1000.85	DNA primase	Bacteria	Firmicutes - Clostridia	Thermosediminibacter
B9J77_04915	Contig_15_CDS_B9J77_04915	CDS	Contig_15	15521	17119	-	532		spoVB; stage V sporulation protein B				14	CytoMem	1264.61	890	680.904	583.702	hypothetical protein	Archaea	Euryarchaeota	Methanothermobacter
B9J77_04920	Contig_15_CDS_B9J77_04920	CDS	Contig_15	17119	17571	-	150			COG4914	Predicted nucleotidyltransferase	R	0	Unknown	1158.98	914	629.799	529.181	hypothetical protein	Bacteria	Kiritimatiellaeota	Kiritimatiella
B9J77_04925	Contig_15_CDS_B9J77_04925	CDS	Contig_15	17525	17716	-	63						0	Cyto	553.75	981	274.138	279.612	hypothetical protein	Protists	Amoebozoa	Entamoeba
B9J77_04930	Contig_16_CDS_B9J77_04930	CDS	Contig_16	<1	2518	+	838		gspK; general secretion pathway protein K				1	Cyto	3208.4	57	1594.26	1614.14	hypothetical protein	Bacteria	Planctomycetes	Phycisphaerae bacterium ST-PulAB-D4
B9J77_04935	Contig_16_CDS_B9J77_04935	CDS	Contig_16	2566	3258	+	230						1	Cyto	2942.13	91	1597.28	1344.85	hypothetical protein	Archaea	Euryarchaeota	Methanosarcina
B9J77_04940	Contig_16_CDS_B9J77_04940	CDS	Contig_16	3514	4233	+	239			COG5635	Predicted NTPase, NACHT family domain	T	1	Cyto	1819.99	556	843.235	976.751	HEAT repeat domain-containing protein	Bacteria	Cyanobacteria	Microcoleus
B9J77_04945	Contig_16_CDS_B9J77_04945	CDS	Contig_16	4959	5240	+	93	K09888	zapA; cell division protein ZapA	COG3027	Cell division protein ZapA, inhibits GTPase activity of FtsZ	D	0	Cyto	1801.74	570	610.27	1191.47	cell division protein ZapA	Bacteria	Calditrichaeota	Caldithrix
B9J77_04950	Contig_16_CDS_B9J77_04950	CDS	Contig_16	5313	7382	-	689	K09667	OGT; polypeptide N-acetylglucosaminyltransferase [EC:2.4.1.-]	COG3307	O-antigen ligase	M	12	CytoMem	1869.58	524	1004.48	865.099	hypothetical protein	Bacteria	Firmicutes - Clostridia	Tepidanaerobacter
B9J77_04955	Contig_16_CDS_B9J77_04955	CDS	Contig_16	7568	8647	-	359	K02851	wecA, tagO, rfe; UDP-GlcNAc:undecaprenyl-phosphate GlcNAc-1-phosphate transferase [EC:2.7.8.33]	COG0472	UDP-N-acetylmuramyl pentapeptide phosphotransferase/UDP-N-acetylglucosamine-1-phosphate transferase	M	10	CytoMem	1592.78	726	731.186	861.599	undecaprenyl decapre nyl-phosphatealpha-N-acetylglu cosaminyl 1-phosphate transferase	Bacteria	Firmicutes - Others	Pelosinus
B9J77_04960	Contig_16_CDS_fusA	CDS	Contig_16	8872	10881	-	669	K02355	fusA, GFM, EFG; elongation factor G	COG0480	Translation elongation factor EF-G, a GTPase	J	0	Cyto	1795.85	573	807.541	988.307	elongation factor G	Bacteria	Firmicutes - Bacilli	Kyrpidia
B9J77_04965	Contig_16_CDS_mnmE	CDS	Contig_16	10893	12272	-	459	K03650	mnmE, trmE, MSS1; tRNA modification GTPase [EC:3.6.-.-]	COG0486	tRNA U34 5-carboxymethylaminomethyl modifying GTPase MnmE/TrmE	J	0	Cyto	1786.35	581	855.065	931.284	tRNA uridine-5-carboxymethylaminome thyl(34)synthesis GTPase MnmE	Bacteria	Firmicutes - Others	Pelosinus
B9J77_04970	Contig_16_CDS_yidC	CDS	Contig_16	12403	14373	-	656	K03217	yidC, spoIIIJ, OXA1; preprotein translocase subunit YidC	COG0706	Membrane protein insertase Oxa1/YidC/SpoIIIJ, required for the localization of integral membrane proteins	M	4	CytoMem	1657.36	685	779.087	878.275	membrane protein insertase YidC	Bacteria	Nitrospirae	Thermodesulfovibrio
B9J77_04975	Contig_16_CDS_yidD	CDS	Contig_16	14375	14629	-	84	K08998	K08998; uncharacterized protein	COG0759	Membrane-anchored protein YidD, putatitve component of membrane protein insertase Oxa1/YidC/SpoIIIJ	M	0	Unknown	1451.63	796	761.1	690.531	membrane protein insertion efficiency factorYidD	Bacteria	Deltaproteobacteria	Desulfurivibrio
B9J77_04980	Contig_16_CDS_bamD	CDS	Contig_16	14642	16921	-	759	K08309	slt; soluble lytic murein transglycosylase [EC:3.2.1.-]	COG0741	Soluble lytic murein transglycosylase and related regulatory proteins (some contain LysM/invasin domains)	M	1	Cyto	1995.2	424	1057.52	937.684	outer membrane protein assembly factor BamD	Bacteria	Cyanobacteria	Microcoleus
B9J77_04985	Contig_17_CDS_B9J77_04985	CDS	Contig_17	50	418	+	122	K01869	LARS, leuS; leucyl-tRNA synthetase [EC:6.1.1.4]	COG0495	Leucyl-tRNA synthetase	J	0	Cyto	730.007	968	730.007	0	hypothetical protein	Bacteria	Firmicutes - Clostridia	Natranaerobius
B9J77_04990	Contig_17_CDS_B9J77_04990	CDS	Contig_17	429	2666	+	745			COG0438	Glycosyltransferase involved in cell wall bisynthesis	M	0	CytoMem	1315.58	870	651.655	663.93	glycosyltransferase	Bacteria	Spirochaetes	Salinispira
B9J77_04995	Contig_17_CDS_B9J77_04995	CDS	Contig_17	2852	4582	+	576			COG0438	Glycosyltransferase involved in cell wall bisynthesis	M	0	CytoMem	1348.72	850	644.835	703.883	hypothetical protein	Bacteria	Thermodesulfobacteria	Caldimicrobium
B9J77_05000	Contig_17_CDS_glgP	CDS	Contig_17	4566	7106	-	846	K00688	glgP, PYG; starch phosphorylase [EC:2.4.1.1]	COG0058	Glucan phosphorylase	G	0	Cyto	1566.26	742	686.716	879.539	alpha-glucan family phosphorylase	Bacteria	Thermodesulfobacteria	Caldimicrobium
B9J77_05005	Contig_17_CDS_B9J77_05005	CDS	Contig_17	7103	8308	-	401	K07405	alpha-amylase [EC:3.2.1.1]	COG1449	Alpha-amylase/alpha-mannosidase, GH57 family	G	0	Cyto	1533.33	755	718.19	815.138	alpha-amylase	Bacteria	Thermodesulfobacteria	Thermodesulfobacterium
B9J77_05010	Contig_17_CDS_B9J77_05010	CDS	Contig_17	8310	9611	-	433	K00703	glgA; starch synthase [EC:2.4.1.21]	COG0297	Glycogen synthase	G	0	Cyto	1620.53	701	804.767	815.76	glycosyltransferase family 1 protein	Bacteria	Cloacimonetes	Candidatus Cloacimonas
B9J77_05015	Contig_17_CDS_B9J77_05015	CDS	Contig_17	9810	11903	-	697			COG3408	Glycogen debranching enzyme (alpha-1,6-glucosidase)	G	0	Cyto	1259.29	891	533.986	725.304	hypothetical protein	Bacteria	Thermodesulfobacteria	Thermodesulfobacterium
B9J77_05020	Contig_17_CDS_B9J77_05020	CDS	Contig_17	12035	12244	-	69						0	Unknown	2282.07	267	734.214	1547.85	DUF2934 domain-containing protein	Bacteria	Betaproteobacteria	Azoarcus
B9J77_05025	Contig_17_CDS_B9J77_05025	CDS	Contig_17	12474	13220	-	248			COG2253	Predicted nucleotidyltransferase component of viral defense system	V	0	Cyto	2911.74	101	1274.45	1637.29	hypothetical protein	Bacteria	Aquificae	Thermocrinis
B9J77_05030	Contig_17_CDS_B9J77_05030	CDS	Contig_17	13224	13448	-	74						0	Cyto	2522.32	191	1077.65	1444.66	hypothetical protein	Bacteria	Thermodesulfobacteria	Thermodesulfatator
B9J77_05035	Contig_17_CDS_B9J77_05035	CDS	Contig_17	13651	14892	-	413	K03799	htpX; heat shock protein HtpX [EC:3.4.24.-]	COG0501	Zn-dependent protease with chaperone function	O	7	CytoMem	1750.36	619	1044.93	705.435	M48 family peptidase	Bacteria	Elusimicrobia	Endomicrobium
B9J77_05040	Contig_17_CDS_B9J77_05040	CDS	Contig_17	15131	15310	-	59			COG1724	Predicted RNA binding protein YcfA, dsRBD-like fold, HicA-like mRNA interferase family	R	0	Cyto	2148.93	333	732.594	1416.34	type II toxin-antitoxin system HicA familytoxin	Bacteria	Deltaproteobacteria	Desulfomonile
B9J77_05045	Contig_17_CDS_B9J77_05045	CDS	Contig_17	15307	>15426	-	39						0	Cyto	3298.08	50	1223.69	2074.39	type II toxin-antitoxin system HicB familyantitoxin	Bacteria	Deltaproteobacteria	Desulfurivibrio
B9J77_05050	Contig_18_CDS_B9J77_05050	CDS	Contig_18	329	1780	+	483	K00031	IDH1, IDH2, icd; isocitrate dehydrogenase [EC:1.1.1.42]	COG0473	Isocitrate/isopropylmalate dehydrogenase	CE	0	Cyto	1080.21	928	594.431	485.779	NADP-dependent isocitrate dehydrogenase	Bacteria	Chlorobi	Ignavibacterium
B9J77_05055	Contig_18_CDS_B9J77_05055	CDS	Contig_18	1802	3112	+	436	K01880	GARS, glyS1; glycyl-tRNA synthetase [EC:6.1.1.14]	COG0423	Glycyl-tRNA synthetase (class II)	J	0	Cyto	2067.55	379	1006.86	1060.69	glycine--tRNA ligase	Bacteria	Calditrichaeota	Caldithrix
B9J77_05060	Contig_18_CDS_B9J77_05060	CDS	Contig_18	3169	5868	+	899	K01006	ppdK; pyruvate,orthophosphate dikinase [EC:2.7.9.1]	COG1080	Phosphoenolpyruvate-protein kinase (PTS system EI component in bacteria)	G	0	Cyto	2145.14	335	1002.66	1142.48	pyruvate, phosphate dikinase	Bacteria	Deltaproteobacteria	Desulfatibacillum
B9J77_05065	Contig_18_CDS_fdhD	CDS	Contig_18	5888	6667	+	259	K02379	fdhD; FdhD protein	COG1526	Formate dehydrogenase assembly factor FdhD	C	0	Cyto	1708.18	638	876.595	831.583	formate dehydrogenase accessorysulfurtransferase FdhD	Bacteria	Firmicutes - Others	Gottschalkia
B9J77_05070	Contig_18_CDS_nadA	CDS	Contig_18	6613	7590	+	325	K03517	nadA; quinolinate synthase [EC:2.5.1.72]	COG0379	Quinolinate synthase	H	0	Cyto	3221.47	55	1867.58	1353.89	quinolinate synthase NadA	Bacteria	Firmicutes - Clostridia	Ammonifex
B9J77_05075	Contig_18_CDS_nifS	CDS	Contig_18	7662	8828	+	388	K04487	iscS, NFS1; cysteine desulfurase [EC:2.8.1.7]	COG1104	Cysteine sulfinate desulfinase/cysteine desulfurase or related enzyme	E	0	Cyto	1609.83	713	806.049	803.78	cysteine desulfurase NifS	Bacteria	Firmicutes - Clostridia	Thermosediminibacter
B9J77_05080	Contig_18_CDS_nifU	CDS	Contig_18	8840	9274	+	144	K04488	iscU, nifU; nitrogen fixation protein NifU and related proteins	COG0822	NifU homolog involved in Fe-S cluster formation	O	0	Cyto	1753.74	613	1059.74	694.005	Fe-S cluster assembly scaffold protein NifU	Bacteria	Chloroflexi	Dehalogenimonas
B9J77_05085	Contig_18_CDS_B9J77_05085	CDS	Contig_18	9399	10322	-	307	K17828	pyrDI; dihydroorotate dehydrogenase (NAD+) catalytic subunit [EC:1.3.1.14]	COG0167	Dihydroorotate dehydrogenase	F	0	Cyto	1130.56	918	593.636	536.925	dihydroorotate dehydrogenase	Bacteria	Chloroflexi	Dehalococcoides
B9J77_05090	Contig_18_CDS_murJ	CDS	Contig_18	10517	12043	-	508	K03980	mviN; virulence factor	COG0728	Peptidoglycan biosynthesis protein MviN/MurJ, putative lipid II flippase	M	14	CytoMem	1672.3	677	686.788	985.507	murein biosynthesis integral membrane proteinMurJ	Bacteria	Deltaproteobacteria	Syntrophus
B9J77_05095	Contig_19_CDS_B9J77_05095	CDS	Contig_19	86	337	-	83			COG1598	Predicted nuclease of the RNAse H fold, HicB family	V	0	Cyto	2771.26	128	1284.36	1486.9	type II toxin-antitoxin system HicB familyantitoxin	Bacteria	Planctomycetes	Candidatus Kuenenia
B9J77_05100	Contig_19_CDS_B9J77_05100	CDS	Contig_19	339	539	-	66			COG1724	Predicted RNA binding protein YcfA, dsRBD-like fold, HicA-like mRNA interferase family	R	0	Unknown	3386.66	39	1942	1444.66	type II toxin-antitoxin system HicA familytoxin	Bacteria	Planctomycetes	Candidatus Kuenenia
B9J77_05105	Contig_19_CDS_B9J77_05105	CDS	Contig_19	745	1857	+	370	K00773	tgt, QTRT1; queuine tRNA-ribosyltransferase [EC:2.4.2.29]	COG0343	Queuine/archaeosine tRNA-ribosyltransferase	J	0	Cyto	1747.54	620	734.025	1013.52	tRNA guanosine(34) transglycosylase Tgt	Bacteria	Firmicutes - Clostridia	Caldanaerobacter
B9J77_05110	Contig_19_CDS_yajC	CDS	Contig_19	1850	2167	+	105	K03210	yajC; preprotein translocase subunit YajC	COG1862	Preprotein translocase subunit YajC	U	1	Unknown	5390.89	4	1114.68	4276.2	preprotein translocase subunit YajC	Bacteria	Spirochaetes	Sphaerochaeta
B9J77_05115	Contig_19_CDS_rmuC	CDS	Contig_19	2189	3502	+	437	K09760	rmuC; DNA recombination protein RmuC	COG1322	DNA anti-recombination protein (rearrangement mutator) RmuC	L	1	Cyto	1605.9	717	881.549	724.355	DNA recombination protein RmuC	Bacteria	Chlorobi	Melioribacter
B9J77_05120	Contig_19_CDS_B9J77_05120	CDS	Contig_19	3523	4239	-	238	K09740	K09740; uncharacterized protein	COG2122	Uncharacterized protein, UPF0280 family, ApbE superfamily	S	0	Cyto	1342.78	854	426.022	916.756	UPF0280 family protein	Bacteria	Chloroflexi	Dehalococcoides
B9J77_05125	Contig_19_CDS_B9J77_05125	CDS	Contig_19	4240	4647	-	135			COG1148	Heterodisulfide reductase, subunit A (polyferredoxin)	C	0	Cyto	1148.57	916	575.912	572.659	4Fe-4S dicluster domain-containing protein	Bacteria	Chloroflexi	Dehalococcoides
B9J77_05130	Contig_19_CDS_B9J77_05130	CDS	Contig_19	4663	5874	-	403			COG1900	Uncharacterized conserved protein, DUF39 family	S	0	Cyto	1440.04	801	803.704	636.34	hypothetical protein	Bacteria	Chloroflexi	Dehalogenimonas
B9J77_05135	Contig_19_CDS_cysK	CDS	Contig_19	5996	6919	-	307	K01738	cysK; cysteine synthase A [EC:2.5.1.47]	COG0031	Cysteine synthase	E	0	CytoMem	1545.6	751	833.738	711.863	cysteine synthase A	Bacteria	Firmicutes - Clostridia	Pelotomaculum
B9J77_05140	Contig_19_CDS_B9J77_05140	CDS	Contig_19	7133	8638	-	501	K13730	inlA; internalin A	COG4886	Leucine-rich repeat (LRR) protein	K	0	Cellwall	2830.48	116	1424.56	1405.92	leucine-rich repeat domain-containing protein	Bacteria	Cyanobacteria	Anabaena
B9J77_05145	Contig_19_CDS_trxA	CDS	Contig_19	8828	9148	-	106	K03671	trxA; thioredoxin 1	COG3118	Negative regulator of GroEL, contains thioredoxin-like and TPR-like domains	O	0	Cyto	1124.46	922	524.784	599.672	thioredoxin	Bacteria	Chloroflexi	Dehalococcoides
B9J77_05150	Contig_20_CDS_B9J77_05150	CDS	Contig_20	90	1262	-	390	K01077	phoA, phoB; alkaline phosphatase [EC:3.1.3.1]	COG1785	Alkaline phosphatase	PR	0	Extracellular	1784.61	585	980.78	803.826	alkaline phosphatase	Bacteria	Cyanobacteria	Nostoc
B9J77_05155	Contig_20_CDS_B9J77_05155	CDS	Contig_20	1490	2047	-	185	K01704	leuD; 3-isopropylmalate/(R)-2-methylmalate dehydratase small subunit [EC:4.2.1.33 4.2.1.35]	COG0066	3-isopropylmalate dehydratase small subunit	E	0	Cyto	1362.33	845	659.948	702.378	3-isopropylmalate dehydratase small subunit	Bacteria	Firmicutes - Clostridia	Mahella
B9J77_05160	Contig_20_CDS_lysA	CDS	Contig_20	2185	3438	+	417	K01586	lysA; diaminopimelate decarboxylase [EC:4.1.1.20]	COG0019	Diaminopimelate decarboxylase	E	0	Cyto	1631.6	698	920.959	710.643	diaminopimelate decarboxylase	Bacteria	Other	Candidatus Methylomirabilis
B9J77_05165	Contig_20_CDS_B9J77_05165	CDS	Contig_20	3428	4255	+	275	K01778	dapF; diaminopimelate epimerase [EC:5.1.1.7]	COG0253	Diaminopimelate epimerase	E	0	Cyto	1457.26	790	685.626	771.63	diaminopimelate epimerase	Bacteria	Deltaproteobacteria	Syntrophus
B9J77_05170	Contig_20_CDS_dapA	CDS	Contig_20	4243	5298	+	351	K01714	dapA; 4-hydroxy-tetrahydrodipicolinate synthase [EC:4.3.3.7]	COG0329	Dihydrodipicolinate synthase/N-acetylneuraminate lyase	EM	0	Cyto	1620.13	702	843.426	776.701	4-hydroxy-tetrahydro dipicolinate synthase	Bacteria	Deltaproteobacteria	Desulfatibacillum
B9J77_05185	Contig_20_CDS_B9J77_05185	CDS	Contig_20	6260	7549	-	429	K03699	tlyC; putative hemolysin	COG1253	Hemolysin or related protein, contains CBS domains	R	4	CytoMem	1343.2	853	610.961	732.243	HlyC CorC family transporter	Bacteria	Firmicutes - Clostridia	Acetohalobium
B9J77_05200	Contig_21_CDS_B9J77_05200	CDS	Contig_21	704	1705	+	333						0	Cyto	2242.47	282	1114.62	1127.85	hypothetical protein	Animals	Nematodes	Loa
B9J77_05205	Contig_21_CDS_B9J77_05205	CDS	Contig_21	1773	2579	-	268	K01695	trpA; tryptophan synthase alpha chain [EC:4.2.1.20]	COG0159	Tryptophan synthase alpha chain	E	0	Unknown	2430.42	214	1137.48	1292.94	tryptophan synthase subunit alpha	Bacteria	Other	Candidatus Methylomirabilis
B9J77_05210	Contig_21_CDS_trpB	CDS	Contig_21	2563	3762	-	399	K01696	trpB; tryptophan synthase beta chain [EC:4.2.1.20]	COG0133	Tryptophan synthase beta chain	E	0	Unknown	1680.19	664	916.495	763.699	tryptophan synthase subunit beta	Bacteria	Firmicutes - Clostridia	Thermacetogenium
B9J77_05215	Contig_21_CDS_B9J77_05215	CDS	Contig_21	3749	4366	-	205	K01817	trpF; phosphoribosylanthranilate isomerase [EC:5.3.1.24]	COG0135	Phosphoribosylanthranilate isomerase	E	0	Cyto	2046.66	390	922.166	1124.49	phosphoribosylanthra nilate isomerase	Bacteria	Firmicutes - Clostridia	Acetohalobium
B9J77_05220	Contig_21_CDS_trpD	CDS	Contig_21	4368	6215	-	615	K00766	trpD; anthranilate phosphoribosyltransferase [EC:2.4.2.18]	COG0547	Anthranilate phosphoribosyltransferase	E	0	Cyto	1401.67	827	682.236	719.431	anthranilate phosphoribosyltransferase	Bacteria	Firmicutes - Clostridia	Ruminiclostridium
B9J77_05225	Contig_21_CDS_B9J77_05225	CDS	Contig_21	6329	7045	-	238			COG0778	Nitroreductase	C	1	CytoMem	1439.37	802	839.773	599.601	SagB ThcOx family dehydrogenase	Archaea	Euryarchaeota	Palaeococcus
B9J77_05230	Contig_22_CDS_B9J77_05230	CDS	Contig_22	323	892	-	189	K01658	trpG; anthranilate synthase component II [EC:4.1.3.27]	COG0512	Anthranilate/para-aminobenzoate synthase component II	EH	0	Cyto	1385.71	836	586.82	798.892	aminodeoxychorismate anthranilate synthasecomponent II	Bacteria	Planctomycetes	Candidatus Kuenenia
B9J77_05235	Contig_22_CDS_trpE	CDS	Contig_22	931	2409	-	492	K01657	trpE; anthranilate synthase component I [EC:4.1.3.27]	COG0147	Anthranilate/para-aminobenzoate synthases component I	EH	0	Cyto	2613.95	165	1089.48	1524.47	anthranilate synthase component I	Bacteria	Thermodesulfobacteria	Thermodesulfatator
B9J77_05240	Contig_22_CDS_B9J77_05240	CDS	Contig_22	2570	3838	+	422	K07493	putative transposase	COG3328	Transposase (or an inactivated derivative)	X	0	Cyto	1110.81	923	343.015	767.793	IS256 family transposase	Bacteria	Nitrospirae	Leptospirillum
B9J77_05245	Contig_23_CDS_B9J77_05245	CDS	Contig_23	<1	942	+	313			COG1215	Glycosyltransferase, catalytic subunit of cellulose synthase and poly-beta-1,6-N-acetylglucosamine synthase	N	0	CytoMem	5277.61	5	2931.31	2346.3	glycosyltransferase	Archaea	Euryarchaeota	Methanothrix
B9J77_05250	Contig_23_CDS_B9J77_05250	CDS	Contig_23	939	2801	-	620						13	CytoMem	4210.82	16	1997.93	2212.89	hypothetical protein	Archaea	Euryarchaeota	Methanosarcina
B9J77_05255	Contig_24_CDS_B9J77_05255	CDS	Contig_24	216	1547	-	443	K02666	pilQ; type IV pilus assembly protein PilQ	COG4796	Type II secretory pathway, component HofQ	U	0	CytoMem	1500.49	764	787.747	712.746	hypothetical protein	Bacteria	Firmicutes - Clostridia	Acetohalobium
B9J77_00190	B9J77_00190	CDS	Contig_1	37402	37491	+	0								763.159		763.159	0	alpha beta hydrolase
B9J77_00290	B9J77_00290	CDS	Contig_1	59137	61147	-	0								2421.55		1030.76	1390.79	sodium-translocating pyrophosphatase
B9J77_00355	B9J77_00355	CDS	Contig_1	72587	72673	+	0								947.657		690.828	256.829	type II toxin-antitoxin system RelE ParE familytoxin
B9J77_00645	B9J77_00645	CDS	Contig_1	119325	120032	+	0								1556.99		953.349	603.639	YggS family pyridoxal phosphate-dependentenzyme
B9J77_00730	B9J77_00730	CDS	Contig_1	139423	139508	+	0								1273.12		16.8869	1256.23	ArsR family transcriptional regulator
B9J77_01045	B9J77_01045	CDS	Contig_1	197795	198040	-	0								6044.03		4438.85	1605.18	hypothetical protein
B9J77_01520	B9J77_01520	CDS	Contig_2	96834	96989	-	0								2626.61		1349.45	1277.17	site-specific DNA-methyltransferase
B9J77_01795	B9J77_01795	CDS	Contig_2	144516	144737	-	0								3428.25		2306.65	1121.6	type II toxin-antitoxin system HicA familytoxin
B9J77_02220	B9J77_02220	CDS	Contig_3	53325	54528	+	0								1543.71		700.606	843.105	propanoyl-CoA acyltransferase
B9J77_02610	B9J77_02610	CDS	Contig_4	27077	27169	+	0								843.726		522.69	321.036	carboxypeptidase regulatory-likedomain-containi ng protein
B9J77_02655	B9J77_02655	CDS	Contig_4	36434	37208	-	0								1810.68		715.575	1095.11	hypothetical protein
B9J77_03305	B9J77_03305	CDS	Contig_6	3074	4253	+	0								803.027		803.027	0	CoA transferase
B9J77_03315	B9J77_03315	CDS	Contig_6	5422	7854	+	0								1902.44		1016.57	885.865	3-hydroxyacyl-CoA dehydrogenase enoyl-CoAhydrata se family protein
B9J77_03320	B9J77_03320	CDS	Contig_6	7890	9071	+	0								3650.06		1807.85	1842.21	thiolase family protein
B9J77_03575	coaBC	CDS	Contig_6	55647	56887	+	0								1795.41		862.31	933.097	bifunctional phosphopantothenoylcysteinedec arboxylase phosphopantothenate --cysteine ligase CoaBC
B9J77_04205	B9J77_04205	CDS	Contig_10	5942	6472	-	0								2287.11		880.326	1406.79	NAD-dependent epimerase dehydratase familyprotein
B9J77_04445	B9J77_04445	CDS	Contig_11	17067	17430	-	0								2012.21		1269.82	742.396	type II toxin-antitoxin system VapC familytoxin
B9J77_05175	B9J77_05175	CDS	Contig_20	5311	6045	+	0								895.245		536.716	358.53	4-hydroxy-tetrahydro dipicolinate reductase
B9J77_01190	RNase_P_RNA	ncRNA	Contig_2	30374	30727	-													note='Derived by automated computational analysis usinggene prediction method: cmsearch.
	riboswitch	regulatory	Contig_2	62715	62839	-													note='molybdenum cofactor riboswitch; Derived byautomated computational analysis using gene predictionmethod: cmsearch.
	riboswitch	regulatory	Contig_2	114277	114408	-													note='cobalamin riboswitch; Derived by automatedcomputational analysis using gene prediction method:cmsearch.
B9J77_01470	rrf	rRNA	Contig_2	85786	85901	-													note='Derived by automated computational analysis usinggene prediction method: cmsearch.
B9J77_01475	rRNA	rRNA	Contig_2	85968	89050	-
B9J77_01490	rRNA	rRNA	Contig_2	89526	91112	-
B9J77_00840	ssrA	tmRNA	Contig_1	162149	162502	-													note='Derived by automated computational analysis usinggene prediction method: cmsearch.
B9J77_00020	B9J77_00020	tRNA	Contig_1	3211	3283	-													anticodon=(pos:complement(324 8..3250),aa:Ala,seq:cgc)
B9J77_00150	B9J77_00150	tRNA	Contig_1	32414	32486	-													anticodon=(pos:complement(324 51..32453),aa:Thr,seq:cgt)
B9J77_00155	B9J77_00155	tRNA	Contig_1	32491	32566	-													anticodon=(pos:complement(325 31..32533),aa:Phe,seq:gaa)
B9J77_00180	B9J77_00180	tRNA	Contig_1	35877	35950	+													anticodon=(pos:35911..35913,a a:Arg,seq:tcg)
B9J77_00400	B9J77_00400	tRNA	Contig_1	78660	78732	+													anticodon=(pos:78693..78695,a a:Lys,seq:ttt)
B9J77_00510	B9J77_00510	tRNA	Contig_1	97769	97842	+													anticodon=(pos:97803..97805,a a:Met,seq:cat)
B9J77_00515	B9J77_00515	tRNA	Contig_1	97874	97947	+													anticodon=(pos:97908..97910,a a:Asp,seq:gtc)
B9J77_00770	B9J77_00770	tRNA	Contig_1	146156	146238	-													anticodon=(pos:complement(146 202..146204),aa:Tyr,seq:gta)
B9J77_00855	B9J77_00855	tRNA	Contig_1	164041	164124	+													anticodon=(pos:164075..164077 ,aa:Leu,seq:cag)
B9J77_00900	B9J77_00900	tRNA	Contig_1	171390	171462	-													anticodon=(pos:complement(171 427..171429),aa:Gly,seq:ccc)
B9J77_01480	B9J77_01480	tRNA	Contig_2	89165	89240	-													anticodon=(pos:complement(892 05..89207),aa:Ala,seq:tgc)
B9J77_01485	B9J77_01485	tRNA	Contig_2	89359	89435	-													anticodon=(pos:complement(893 99..89401),aa:Ile,seq:gat)
B9J77_01575	B9J77_01575	tRNA	Contig_2	107862	107939	-													anticodon=(pos:complement(107 902..107904),aa:His,seq:gtg)
B9J77_01730	B9J77_01730	tRNA	Contig_2	135553	135630	+													anticodon=(pos:135588..135590 ,aa:Arg,seq:ccg)
B9J77_01890	B9J77_01890	tRNA	Contig_2	159603	159676	-													anticodon=(pos:complement(159 640..159642),aa:Arg,seq:gcg)
B9J77_01980	B9J77_01980	tRNA	Contig_3	11090	11165	+													anticodon=(pos:11126..11128,a a:Pro,seq:ggg)
B9J77_02055	B9J77_02055	tRNA	Contig_3	25874	25960	-													anticodon=(pos:complement(259 24..25926),aa:Ser,seq:cga)
B9J77_02230	B9J77_02230	tRNA	Contig_3	55772	55845	-													anticodon=(pos:complement(558 09..55811),aa:Arg,seq:tct)
B9J77_02245	B9J77_02245	tRNA	Contig_3	56482	56559	-													anticodon=(pos:complement(565 22..56524),aa:Pro,seq:cgg)
B9J77_02300	B9J77_02300	tRNA	Contig_3	64691	64762	-													anticodon=(pos:complement(647 28..64730),aa:Thr,seq:tgt)
B9J77_02495	B9J77_02495	tRNA	Contig_4	1046	1117	-													anticodon=(pos:complement(108 2..1084),aa:Gln,seq:ttg)
B9J77_02755	B9J77_02755	tRNA	Contig_4	56387	56459	-													anticodon=(pos:complement(564 23..56425),aa:Glu,seq:ctc)
B9J77_02915	B9J77_02915	tRNA	Contig_5	12615	12688	-													anticodon=(pos:complement(126 52..12654),aa:Val,seq:gac)
B9J77_03265	B9J77_03265	tRNA	Contig_5	70371	70445	-													anticodon=(pos:complement(704 08..70410),aa:Trp,seq:cca)
B9J77_03280	B9J77_03280	tRNA	Contig_5	71977	72042	-													anticodon=(pos:complement(720 10..72012),aa:Thr,seq:ggt)
B9J77_03495	B9J77_03495	tRNA	Contig_6	42996	43069	+													anticodon=(pos:43030..43032,a a:Met,seq:cat)
B9J77_03930	B9J77_03930	tRNA	Contig_8	32037	32108	-													anticodon=(pos:complement(320 74..32076),aa:Gly,seq:gcc)
B9J77_03935	B9J77_03935	tRNA	Contig_8	32187	32270	-													anticodon=(pos:complement(322 34..32236),aa:Leu,seq:tag)
B9J77_03940	B9J77_03940	tRNA	Contig_8	32273	32345	-													anticodon=(pos:complement(323 10..32312),aa:Lys,seq:ctt)
B9J77_03970	B9J77_03970	tRNA	Contig_9	1815	1898	+													anticodon=(pos:1849..1851,aa: Leu,seq:gag)
B9J77_03975	B9J77_03975	tRNA	Contig_9	1903	1976	+													anticodon=(pos:1937..1939,aa: Val,seq:tac)
B9J77_04300	B9J77_04300	tRNA	Contig_10	21790	21865	+													anticodon=(pos:21823..21825,a a:Ala,seq:ggc)
B9J77_04355	B9J77_04355	tRNA	Contig_10	25872	25959	+													anticodon=(pos:25906..25908,a a:Leu,seq:caa)
B9J77_04395	B9J77_04395	tRNA	Contig_11	128	212	-													anticodon=(pos:complement(178 ..180),aa:Ser,seq:tga)
B9J77_04465	B9J77_04465	tRNA	Contig_11	20974	21048	+													anticodon=(pos:21009..21011,a a:Arg,seq:cct)
B9J77_04500	B9J77_04500	tRNA	Contig_11	26117	26206	+													anticodon=(pos:26151..26153,a a:Ser,seq:gga)
B9J77_04505	B9J77_04505	tRNA	Contig_12	68	154	-													anticodon=(pos:complement(118 ..120),aa:Ser,seq:gct)
B9J77_04570	B9J77_04570	tRNA	Contig_12	10208	10279	+													anticodon=(pos:10240..10242,a a:Cys,seq:gca)
B9J77_04595	B9J77_04595	tRNA	Contig_12	14520	14594	-													anticodon=(pos:complement(145 56..14558),aa:Glu,seq:ttc)
B9J77_04645	B9J77_04645	tRNA	Contig_13	2743	2815	+													anticodon=(pos:2776..2778,aa: Asn,seq:gtt)
B9J77_05180	B9J77_05180	tRNA	Contig_20	6046	6132	-													anticodon=(pos:complement(609 6..6098),aa:Leu,seq:taa)
B9J77_05190	B9J77_05190	tRNA	Contig_21	85	161	-													anticodon=(pos:complement(125 ..127),aa:Val,seq:cac)
B9J77_05195	B9J77_05195	tRNA	Contig_21	236	312	-													anticodon=(pos:complement(276 ..278),aa:Met,seq:cat)

## Sheet: Data2
Supplementary Data 2 | Gene existence of marker gene sets within Unc8, Ca. Desulforudis, and Chloroflexi bacterium RBG_13_51_36.
A. Cell activity and Central dogma							B. Biogenesis							C. Metabolic marker genes
KEGG Module	KO	KO description [EC number]	Unc8	Ca Desulforudis	RBG_13_51_36		KEGG Module	KO	KO description [EC number]	Unc8	Ca Desulforudis	RBG_13_51_36		KEGG Module	KO	KO description [EC number]	Unc8	Ca Desulforudis	RBG_13_51_36
M00183 RNA polymerase, bacteria [PATH:map03020] [BR:ko03021 ko03400]							Ko00550 Peptidoglycan biosynthesis							M00001 Glycolysis (Embden-Meyerhof pathway), glucose => pyruvate [PATH:map00010]
	K03040	rpoA; DNA-directed RNA polymerase subunit alpha [EC:2.7.7.6]	1	1	1			K00790	murA; UDP-N-acetylglucosamine 1-carboxyvinyltransferase [EC:2.5.1.7]	1	2	0		1	K00844	HK; hexokinase [EC:2.7.1.1]	0	0	0
	K03043	rpoB; DNA-directed RNA polymerase subunit beta [EC:2.7.7.6]	0	1	1			K00075	murB; UDP-N-acetylmuramate dehydrogenase [EC:1.3.1.98]	1	1	0		1	K12407	GCK; glucokinase [EC:2.7.1.2]	0	0	0
	K03046	rpoC; DNA-directed RNA polymerase subunit beta' [EC:2.7.7.6]	1	1	1			K01924	murC; UDP-N-acetylmuramate--alanine ligase [EC:6.3.2.8]	1	1	0		1	K00845	glk; glucokinase [EC:2.7.1.2]	1	1	1
	K13797	rpoBC; DNA-directed RNA polymerase subunit beta-beta' [EC:2.7.7.6]	0	0	0			K01925	murD; UDP-N-acetylmuramoylalanine--D-glutamate ligase [EC:6.3.2.9]	1	1	0		2 (PPP)	K01810	GPI, pgi; glucose-6-phosphate isomerase [EC:5.3.1.9]	0	0	0
	K03060	rpoZ; DNA-directed RNA polymerase subunit omega [EC:2.7.7.6]	1	0	0			K01928	murE; UDP-N-acetylmuramoyl-L-alanyl-D-glutamate--2,6-diaminopimelate ligase [EC:6.3.2.13]	1	1	0		2 (PPP)	K06859	pgi1; glucose-6-phosphate isomerase, archaeal [EC:5.3.1.9]	0	0	0
	K03048	rpoE; DNA-directed RNA polymerase subunit delta	0	0	0			K01921	ddl; D-alanine-D-alanine ligase [EC:6.3.2.4]	1	1	3		2 (PPP)	K13810	tal-pgi; transaldolase / glucose-6-phosphate isomerase [EC:2.2.1.2 5.3.1.9]	0	0	0
								K01929	murF; UDP-N-acetylmuramoyl-tripeptide--D-alanyl-D-alanine ligase [EC:6.3.2.10]	1	1	0		2 (PPP)	K15916	pgi-pmi; glucose/mannose-6-phosphate isomerase [EC:5.3.1.9 5.3.1.8]	1	1	1
Sigma factors for Bacteria			0	0	0			K15792	murEF; murE/murF fusion protein [EC:6.3.2.13 6.3.2.10]	0	0	0		3	K00850	pfkA, PFK; 6-phosphofructokinase 1 [EC:2.7.1.11]	1	2	1
	K03086	rpoD; RNA polymerase primary sigma factor	1	3	3			K00887	E2.7.1.66; undecaprenol kinase [EC:2.7.1.66]	0	0	0		3	K16370	pfkB; 6-phosphofructokinase 2 [EC:2.7.1.11]	0	0	0
	K03087	rpoS; RNA polymerase nonessential primary-like sigma factor	0	0	0			K06153	bacA; undecaprenyl-diphosphatase [EC:3.6.1.27]	1	1	0		4 (Calvin cyc)	K01623	ALDO; fructose-bisphosphate aldolase, class I [EC:4.1.2.13]	0	0	0
	K03088	rpoE; RNA polymerase sigma-70 factor, ECF subfamily	0	3	3			K19302	bcrC; undecaprenyl-diphosphatase [EC:3.6.1.27]	0	0	0		4 (Calvin cyc)	K01624	FBA, fbaA; fructose-bisphosphate aldolase, class II [EC:4.1.2.13]	1	1	0
	K03089	rpoH; RNA polymerase sigma-32 factor	0	0	0			K01000	mraY; phospho-N-acetylmuramoyl-pentapeptide-transferase [EC:2.7.8.13]	1	1	0		5	K01803	TPI, tpiA; triosephosphate isomerase (TIM) [EC:5.3.1.1]	1	1	1
	K03090	sigB; RNA polymerase sigma-B factor	0	0	0			K02563	murG; UDP-N-acetylglucosamine--N-acetylmuramyl-(pentapeptide) pyrophosphoryl-undecaprenol N-acetylglucosamine transferase [EC:2.4.1.227]	1	1	0		6 (Calvin cyc)	K00134	GAPDH, gapA; glyceraldehyde 3-phosphate dehydrogenase [EC:1.2.1.12]	1	3	1
	K03091	sig3.4; RNA polymerase sporulation-specific sigma factor	0	3	0			K03980	murJ, mviN; putative peptidoglycan lipid II flippase	1	3	0		6 (Calvin cyc)	K05298	GAPA; glyceraldehyde-3-phosphate dehydrogenase (NADP+) (phosphorylating) [EC:1.2.1.13]	0	0	0
	K03093	Sigma70; RNA polymerase sigma factor	0	1	0			K03814	mtgA; monofunctional biosynthetic peptidoglycan transglycosylase [EC:2.4.1.-]	0	0	0		6 (Calvin cyc)	K00150	gap2; glyceraldehyde-3-phosphate dehydrogenase (NAD(P)) [EC:1.2.1.59]	0	0	0
	K03092	rpoN; RNA polymerase sigma-54 factor	1	0	0			K05367	pbpC; penicillin-binding protein 1C [EC:2.4.1.-]	0	0	0		7 (Calvin cyc)	K00927	PGK, pgk; phosphoglycerate kinase [EC:2.7.2.3]	1	1	1
	K02405	fliA; RNA polymerase sigma factor for flagellar operon FliA	0	1	0			K05364	E2.4.1.129; peptidoglycan glycosyltransferase [EC:2.4.1.129]	0	0	0		8	K01834	PGAM, gpmA; 2,3-bisphosphoglycerate-dependent phosphoglycerate mutase [EC:5.4.2.1]	0	0	1
								K05366	mrcA; penicillin-binding protein 1A [EC:2.4.1.- 3.4.-.-]	0	1	0		8	K15633	gpmI; 2,3-bisphosphoglycerate-independent phosphoglycerate mutase [EC:5.4.2.1]	0	1	0
Transcription-related genes								K05365	mrcB; penicillin-binding protein 1B [EC:2.4.1.129 3.4.-.-]	0	0	0		8	K15634	gpmB; probable phosphoglycerate mutase [EC:5.4.2.1]	0	0	0
	K03580	hepA; ATP-dependent helicase HepA [EC:3.6.4.-]	0	0	0			K05515	mrdA; penicillin-binding protein 2	1	2	0		8	K15635	apgM; 2,3-bisphosphoglycerate-independent phosphoglycerate mutase [EC:5.4.2.1]	2	1	2
	K02600	nusA; N utilization substance protein A	1	1	1			K03587	ftsI; cell division protein FtsI (penicillin-binding protein 3)	1	0	0		9	K01689	ENO, eno; enolase [EC:4.2.1.11]	1	1	1
	K03625	nusB; N utilization substance protein B	1	1	1			K08724	pbpB; penicillin-binding protein 2B	0	0	0		10	K00873	PK, pyk; pyruvate kinase [EC:2.7.1.40]	1	1	1
	K02601	nusG; transcriptional antiterminator NusG	1	3	1			K07258	dacC, dacA, dacD; D-alanyl-D-alanine carboxypeptidase (penicillin-binding protein 5/6) [EC:3.4.16.4]	0	3	0		10	K12406	PKLR; pyruvate kinase isozymes R/L [EC:2.7.1.40]	0	0	0
	K03599	sspA; RNA polymerase-associated protein	0	0	0			K07259	dacB; D-alanyl-D-alanine carboxypeptidase / D-alanyl-D-alanine-endopeptidase (penicillin-binding protein 4) [EC:3.4.16.4 3.4.21.-]	0	0	0		M00004 Pentose phosphate pathway (Pentose phosphate cycle)
	K06204	dksA; DnaK suppressor protein	1	1	1			K07260	vanY; D-alanyl-D-alanine carboxypeptidase [EC:3.4.16.4]	0	0	0			K13937	H6PD; hexose-6-phosphate dehydrogenase [EC:1.1.1.47 3.1.1.31]	0	0	0
	K03624	greA; transcription elongation factor GreA	1	2	1			K18866	vanXY; D-alanyl-D-alanine dipeptidase/carboxypeptidase [EC:3.4.13.22 3.4.16.4]	0	0	0			K00036	G6PD, zwf; glucose-6-phosphate 1-dehydrogenase [EC:1.1.1.49]	0	0	0
	K04760	greB; transcription elongation factor GreB	0	0	0			K05362	E6.3.2.7, murE; UDP-N-acetylmuramoyl-L-alanyl-D-glutamate-L-lysine ligase [EC:6.3.2.7]	0	0	0			K01057	PGLS, pgl, devB; 6-phosphogluconolactonase [EC:3.1.1.31]	0	0	0
	K03628	rho; transcription termination factor Rho	1	1	1			K11693	femX, fmhB; peptidoglycan pentaglycine glycine transferase (the first glycine) [EC:2.3.2.16]	0	0	0			K07404	pgl; 6-phosphogluconolactonase [EC:3.1.1.31]	0	0	0
								K11694	femA; peptidoglycan pentaglycine glycine transferase (the second and third glycine) [EC:2.3.2.17]	0	0	0			K00033	PGD, gnd; 6-phosphogluconate dehydrogenase [EC:1.1.1.44]	0	0	0
M00178 Ribosome, bacteria [PATH:map03010] [BR:ko03011]								K11695	femB; peptidoglycan pentaglycine glycine transferase (the fourth and fifth glycine) [EC:2.3.2.18]	0	0	0			K01783	rpe, RPE; ribulose-phosphate 3-epimerase [EC:5.1.3.1]	1	1	1
	K02945	RP-S1, rpsA; small subunit ribosomal protein S1	1	1	0			K12551	sgtA; transglycosylase [EC:2.4.1.-]	0	0	0		(Calvin cyc)	K01807	rpiA; ribose 5-phosphate isomerase A [EC:5.3.1.6]	0	0	0
	K02967	RP-S2, rpsB; small subunit ribosomal protein S2	1	1	1			K04478	sgtB; monofunctional glycosyltransferase [EC:2.4.1.-]	0	0	0		(Calvin cyc)	K01808	rpiB; ribose 5-phosphate isomerase B [EC:5.3.1.6]	1	1	1
	K02982	RP-S3, rpsC; small subunit ribosomal protein S3	1	1	1									(Calvin cyc)	K00615	tktA, tktB; transketolase [EC:2.2.1.1]	1	2	2
	K02986	RP-S4, rpsD; small subunit ribosomal protein S4	1	1	1		ko00240 Pyrimidine metabolism							(Calvin cyc)	K00616	talA, talB; transaldolase [EC:2.2.1.2]	0	1	2
	K02988	RP-S5, rpsE; small subunit ribosomal protein S5	1	1	1		M00051 Uridine monophosphate biosynthesis, glutamine (+ PRPP) => UMP			0	0	0		M00008 Entner-Doudoroff pathway, glucose-6P => glyceraldehyde-3P + pyruvate
	K02990	RP-S6, rpsF; small subunit ribosomal protein S6	1	1	1			K11540	CAD; carbamoyl-phosphate synthase / aspartate carbamoyltransferase / dihydroorotase [EC:6.3.5.5 2.1.3.2 3.5.2.3]	0	0	0			K00036	G6PD, zwf; glucose-6-phosphate 1-dehydrogenase [EC:1.1.1.49]	0	0	0
	K02992	RP-S7, rpsG; small subunit ribosomal protein S7	1	1	1			K11541	URA2; carbamoyl-phosphate synthase / aspartate carbamoyltransferase [EC:6.3.5.5 2.1.3.2]	0	0	0			K01057	PGLS, pgl, devB; 6-phosphogluconolactonase [EC:3.1.1.31]	0	0	0
	K02994	RP-S8, rpsH; small subunit ribosomal protein S8	1	1	1			K01954	K01954; carbamoyl-phosphate synthase [EC:6.3.5.5]	0	0	0			K07404	pgl; 6-phosphogluconolactonase [EC:3.1.1.31]	0	0	0
	K02996	RP-S9, rpsI; small subunit ribosomal protein S9	1	1	1			K01955	carB, CPA2; carbamoyl-phosphate synthase large subunit [EC:6.3.5.5]	1	2	1			K01690	edd; phosphogluconate dehydratase [EC:4.2.1.12]	0	0	0
	K02946	RP-S10, rpsJ; small subunit ribosomal protein S10	1	1	1			K01956	carA, CPA1; carbamoyl-phosphate synthase small subunit [EC:6.3.5.5]	0	1	1			K01625	eda; 2-dehydro-3-deoxyphosphogluconate aldolase / (4S)-4-hydroxy-2-oxoglutarate aldolase [EC:4.1.2.14 4.1.3.42]	0	0	0
	K02948	RP-S11, rpsK; small subunit ribosomal protein S11	1	1	1			K11540	CAD; carbamoyl-phosphate synthase / aspartate carbamoyltransferase / dihydroorotase [EC:6.3.5.5 2.1.3.2 3.5.2.3]	0	0	0		M00165 Reductive pentose phosphate cycle (Calvin cycle) [PATH:map00710]
	K02950	RP-S12, rpsL; small subunit ribosomal protein S12	1	1	1			K11541	URA2; carbamoyl-phosphate synthase / aspartate carbamoyltransferase [EC:6.3.5.5 2.1.3.2]	0	0	0			K01601	rbcL; ribulose-bisphosphate carboxylase large chain [EC:4.1.1.39]	0	0	0
	K02952	RP-S13, rpsM; small subunit ribosomal protein S13	1	1	1			K00609	pyrB, PYR2; aspartate carbamoyltransferase catalytic subunit [EC:2.1.3.2]	1	1	1			K01602	rbcS; ribulose-bisphosphate carboxylase small chain [EC:4.1.1.39]	0	0	0
	K02954	RP-S14, rpsN; small subunit ribosomal protein S14	1	1	0			K00610	pyrI; aspartate carbamoyltransferase regulatory subunit	0	0	0			K01100	sedoheptulose-bisphosphatase [EC:3.1.3.37]	0	0	0
	K02956	RP-S15, rpsO; small subunit ribosomal protein S15	1	1	1			K00608	pyrBI; aspartate carbamoyltransferase [EC:2.1.3.2]	0	0	0		Key enzyme of Gluconeogenesis (reverse Glycolysis)
	K02959	RP-S16, rpsP; small subunit ribosomal protein S16	0	1	0			K11540	CAD; carbamoyl-phosphate synthase / aspartate carbamoyltransferase / dihydroorotase [EC:6.3.5.5 2.1.3.2 3.5.2.3]	0	0	0		-3	K01622	fructose 1,6-bisphosphate aldolase/phosphatase [EC:4.1.2.13 3.1.3.11]	0	1	1
	K02961	RP-S17, rpsQ; small subunit ribosomal protein S17	1	1	1			K01465	URA4, pyrC; dihydroorotase [EC:3.5.2.3]	1	1	1		-3 (Calvin cyc)	K03841	FBP, fbp; fructose-1,6-bisphosphatase I [EC:3.1.3.11]	0	0	0
	K02963	RP-S18, rpsR; small subunit ribosomal protein S18	1	1	0			K00226	pyrD; dihydroorotate dehydrogenase (fumarate) [EC:1.3.98.1]	0	0	0		-3 (Calvin cyc)	K02446	glpX; fructose-1,6-bisphosphatase II [EC:3.1.3.11]	0	0	0
	K02965	RP-S19, rpsS; small subunit ribosomal protein S19	1	1	1			K00254	DHODH, pyrD; dihydroorotate dehydrogenase [EC:1.3.5.2]	0	0	0		-3 (Calvin cyc)	K11532	glpX-SEBP; fructose-1,6-bisphosphatase II / sedoheptulose-1,7-bisphosphatase [EC:3.1.3.11 3.1.3.37]	0	0	0
	K02968	RP-S20, rpsT; small subunit ribosomal protein S20	1	1	1			K17828	pyrDI; dihydroorotate dehydrogenase (NAD+) catalytic subunit [EC:1.3.1.14]	1	1	1		-3 (Calvin cyc)	K04041	fbp3; fructose-1,6-bisphosphatase III [EC:3.1.3.11]	0	0	0
	K02970	RP-S21, rpsU; small subunit ribosomal protein S21	1	1	1			K13421	UMPS; uridine monophosphate synthetase [EC:2.4.2.10 4.1.1.23]	0	0	0		-10 from TCA	K01610	PC, pckA; phosphoenolpyruvate carboxykinase (ATP) [EC:4.1.1.49]	0	1	1
	K02863	RP-L1, rplA; large subunit ribosomal protein L1	1	1	1			K00762	pyrE; orotate phosphoribosyltransferase [EC:2.4.2.10]	1	1	2		-10 from TCA	K01596	pckA/pepck; phosphoenolpyruvate carboxykinase (GTP) [EC:4.1.1.32]	0	0	0
	K02886	RP-L2, rplB; large subunit ribosomal protein L2	1	1	1			K13421	UMPS; uridine monophosphate synthetase [EC:2.4.2.10 4.1.1.23]	0	0	0
	K02906	RP-L3, rplC; large subunit ribosomal protein L3	1	1	1			K01591	pyrF; orotidine-5'-phosphate decarboxylase [EC:4.1.1.23]	1	1	1		Sucose/Glucose fermentation
	K02926	RP-L4, rplD; large subunit ribosomal protein L4	1	1	1		M00052 Pyrimidine ribonucleotide biosynthesis, UMP => UDP/UTP,CDP/CTP							GluPTS	K02777	crr; PTS system, glucose-specific IIA component [EC:2.7.1.69]	0	0	0
	K02931	RP-L5, rplE; large subunit ribosomal protein L5	1	1	1			K13800	CMPK1, UMPK; UMP-CMP kinase [EC:2.7.4.- 2.7.4.14]	0	0	0		GluPTS	K02778	PTS-Glc-EIIB, ptsG; PTS system, glucose-specific IIB component [EC:2.7.1.69]	0	0	0
	K02933	RP-L6, rplF; large subunit ribosomal protein L6	1	1	1			K13809	CMPK2; UMP-CMP kinase 2, mitochondrial [EC:2.7.4.14]	0	0	0		GluPTS	K02779	PTS-Glc-EIIC, ptsG; PTS system, glucose-specific IIC component	0	0	0
	K02935	RP-L7, rplL; large subunit ribosomal protein L7/L12	2	1	1			K00945	cmk; cytidylate kinase [EC:2.7.4.14]	1	2	1		Glu/MalPTS	K02790	PTS-Mal-EIIB, malX; PTS system, maltose and glucose-specific IIB component [EC:2.7.1.69]	0	0	0
	K02939	RP-L9, rplI; large subunit ribosomal protein L9	1	1	1			K13799	panC-cmk; pantoate ligase / cytidylate kinase [EC:6.3.2.1 2.7.4.14]	0	0	0		Glu/MalPTS	K02791	PTS-Mal-EIIC, malX; PTS system, maltose and glucose-specific IIC component	0	0	0
	K02864	RP-L10, rplJ; large subunit ribosomal protein L10	1	1	1			K00940	ndk, NME; nucleoside-diphosphate kinase [EC:2.7.4.6]	1	1	1		FruPTS	K02768	PTS-Fru-EIIA, fruB; PTS system, fructose-specific IIA component [EC:2.7.1.69]	0	0	0
	K02867	RP-L11, rplK; large subunit ribosomal protein L11	1	1	1			K18533	AK9; adenylate/nucleoside-diphosphate kinase [EC:2.7.4.3 2.7.4.6]	0	0	0		FruPTS	K02769	PTS-Fru-EIIB, fruA; PTS system, fructose-specific IIB component [EC:2.7.1.69]	0	0	0
	K02871	RP-L13, rplM; large subunit ribosomal protein L13	1	1	1			K01937	pyrG, CTPS; CTP synthase [EC:6.3.4.2]	0	1	1		FruPTS	K02770	PTS-Fru-EIIC, fruA; PTS system, fructose-specific IIC component	0	0	0
	K02874	RP-L14, rplN; large subunit ribosomal protein L14	1	1	1		M00053 Pyrimidine deoxyribonuleotide biosynthesis, CDP/CTP => dCDP/dCTP,dTDP/dTTP							ManPTS	K02793	PTS-Man-EIIA; PTS system, mannose-specific IIA component [EC:2.7.1.69]	0	0	0
	K02876	RP-L15, rplO; large subunit ribosomal protein L15	1	1	1			K00524	nrdJ; ribonucleotide reductase, class II [EC:1.17.4.1]	0	0	0		ManPTS	K02794	PTS-Man-EIIB; PTS system, mannose-specific IIB component [EC:2.7.1.69]	0	0	0
	K02878	RP-L16, rplP; large subunit ribosomal protein L16	1	1	1			K00525	E1.17.4.1A, nrdA, nrdE; ribonucleoside-diphosphate reductase alpha chain [EC:1.17.4.1]	0	1	1		ManPTS	K02795	PTS-Man-EIIC; PTS system, mannose-specific IIC component	0	0	0
	K02879	RP-L17, rplQ; large subunit ribosomal protein L17	1	1	1			K00526	E1.17.4.1B, nrdB, nrdF; ribonucleoside-diphosphate reductase beta chain [EC:1.17.4.1]	0	0	0		ManPTS	K02796	PTS-Man-EIID; PTS system, mannose-specific IID component	0	0	0
	K02881	RP-L18, rplR; large subunit ribosomal protein L18	1	1	1			K10807	RRM1; ribonucleoside-diphosphate reductase subunit M1 [EC:1.17.4.1]	0	0	0		MultisugarT	K17315	gtsA; glucose/mannose transport system substrate-binding protein	0	0	0
	K02884	RP-L19, rplS; large subunit ribosomal protein L19	1	1	1			K10808	RRM2; ribonucleoside-diphosphate reductase subunit M2 [EC:1.17.4.1]	0	0	0		MultisugarT	K17316	gtsB; glucose/mannose transport system permease protein	0	0	0
	K02887	RP-L20, rplT; large subunit ribosomal protein L20	1	1	1			K00940	ndk, NME; nucleoside-diphosphate kinase [EC:2.7.4.6]	1	1	1		MultisugarT	K17317	gtsC; glucose/mannose transport system permease protein	0	0	0
	K02888	RP-L21, rplU; large subunit ribosomal protein L21	1	1	0			K18533	AK9; adenylate/nucleoside-diphosphate kinase [EC:2.7.4.3 2.7.4.6]	0	0	0		MultisugarT	K10112	msmX; multiple sugar transport system ATP-binding protein	0	0	0
	K02890	RP-L22, rplV; large subunit ribosomal protein L22	1	1	1			K00527	nrdD; ribonucleoside-triphosphate reductase [EC:1.17.4.2]	0	0	0		SugarT	K02027	ABC-type sugar transport system, periplasmic component	0	0	0
	K02892	RP-L23, rplW; large subunit ribosomal protein L23	1	1	1			K01494	dcd; dCTP deaminase [EC:3.5.4.13]	0	0	0		SugarT	K02025	ABC-type sugar transport systems, permease components	0	0	0
	K02895	RP-L24, rplX; large subunit ribosomal protein L24	1	1	1			K01520	dut, DUT; dUTP pyrophosphatase [EC:3.6.1.23]	1	1	2		SugarT	K02026	ABC-type sugar transport system, permease component	0	0	0
	K02897	RP-L25, rplY; large subunit ribosomal protein L25	1	1	1			K00560	thyA, TYMS; thymidylate synthase [EC:2.1.1.45]	0	0	1		SucPTS	K02808	PTS-Scr-EIIA/scrA; PTS system, sucrose-specific IIA component [EC:2.7.1.69]	0	0	0
	K02899	RP-L27, rpmA; large subunit ribosomal protein L27	1	1	0			K13998	DHFR-TS; dihydrofolate reductase / thymidylate synthase [EC:1.5.1.3 2.1.1.45]	0	0	0		SucPTS	K02809	PTS-Scr-EIIB/scrA; PTS system, sucrose-specific IIA component [EC:2.7.1.69]	0	0	0
	K02902	RP-L28, rpmB; large subunit ribosomal protein L28	1	1	0			K00943	tmk, DTYMK; dTMP kinase [EC:2.7.4.9]	3	1	1		SucPTS	K02810	PTS-Scr-EIIC, scrA; PTS system, sucrose-specific IIC component	0	0	0
	K02904	RP-L29, rpmC; large subunit ribosomal protein L29	1	1	1									Suc --> Glu/Fru	K01193	sacA; beta-fructofuranosidase [EC:3.2.1.26]	0	0	0
	K02907	RP-L30, rpmD; large subunit ribosomal protein L30	0	1	0		ko00230 Purine metabolism							Complex carbon degradation
	K02909	RP-L31, rpmE; large subunit ribosomal protein L31	1	1	0		M00005 PRPP biosynthesis, ribose 5P => PRPP			0	0	0		cellobiosidase	K01225	cellulose 1,4-beta-cellobiosidase [EC:3.2.1.91]	0	0	0
	K02911	RP-L32, rpmF; large subunit ribosomal protein L32	1	1	0			K00948	PRPS, prsA; ribose-phosphate pyrophosphokinase [EC:2.7.6.1]	1	1	1		cellobiosidase	K19668	CBHC; cellulose 1,4-beta-cellobiosidase [EC:3.2.1.91]	0	0	0
	K02913	RP-L33, rpmG; large subunit ribosomal protein L33	1	1	0		M00048 Inosine monophosphate biosynthesis, PRPP + glutamine => IMP							cellulase	K01779	aspartate racemase [EC:5.1.1.13]	0	0	0
	K02914	RP-L34, rpmH; large subunit ribosomal protein L34	1	1	0			K00764	purF, PPAT; amidophosphoribosyltransferase [EC:2.4.2.14]	1	1	1		cellulase	K19356	EGLD; cellulase [EC:3.2.1.4]	0	0	0
	K02916	RP-L35, rpmI; large subunit ribosomal protein L35	1	1	1			K01945	purD; phosphoribosylamine--glycine ligase [EC:6.3.4.13]	1	1	1		cellulase	K19357	CELB; cellulase [EC:3.2.1.4]	0	0	0
	K02919	RP-L36, rpmJ; large subunit ribosomal protein L36	1	1	0			K11787	GART; phosphoribosylamine--glycine ligase / phosphoribosylglycinamide formyltransferase / phosphoribosylformylglycinamidine cyclo-ligase [EC:6.3.4.13 2.1.2.2 6.3.3.1]	0	0	0		beta-glucosidase	K01188	beta-glucosidase [EC:3.2.1.21]	0	0	0
	K07590	RP-L7A; large subunit ribosomal protein L7A	0	0	0			K11788	ADE5; phosphoribosylamine--glycine ligase / phosphoribosylformylglycinamidine cyclo-ligase [EC:6.3.4.13 6.3.3.1]	0	0	0		beta-glucosidase	K05349	bglX; beta-glucosidase [EC:3.2.1.21]	0	0	0
								K00601	E2.1.2.2; phosphoribosylglycinamide formyltransferase [EC:2.1.2.2]	0	0	0		beta-glucosidase	K05350	bglB; beta-glucosidase [EC:3.2.1.21]	1	0	0
M00360 Aminoacyl-tRNA biosynthesis, prokaryotes [PATH:map00970]								K11175	purN; phosphoribosylglycinamide formyltransferase 1 [EC:2.1.2.2]	1	1	1		arabinosidase	K01209	abfA; alpha-N-arabinofuranosidase [EC:3.2.1.55]	0	0	0
	K01872	AARS, alaS; alanyl-tRNA synthetase [EC:6.1.1.7]	1	1	1			K08289	purT; phosphoribosylglycinamide formyltransferase 2 [EC:2.1.2.2]	0	0	0		arabinosidase	K15921	xynD; arabinoxylan arabinofuranohydrolase [EC:3.2.1.55]	0	0	0
	K01887	RARS, argS; arginyl-tRNA synthetase [EC:6.1.1.19]	1	1	1			K11787	GART; phosphoribosylamine--glycine ligase / phosphoribosylglycinamide formyltransferase / phosphoribosylformylglycinamidine cyclo-ligase [EC:6.3.4.13 2.1.2.2 6.3.3.1]	0	0	0		beta-glucuronidase	K01195	uidA, GUSB; beta-glucuronidase [EC:3.2.1.31]	0	0	0
	K01893	NARS, asnS; asparaginyl-tRNA synthetase [EC:6.1.1.22]	0	0	0			K01952	purL, PFAS; phosphoribosylformylglycinamidine synthase [EC:6.3.5.3]	2	2	1		beta-glucuronidase	K14756	KL; klotho [EC:3.2.1.31]	0	0	0
	K01876	DARS, aspS; aspartyl-tRNA synthetase [EC:6.1.1.12]	0	1	1			K01933	purM; phosphoribosylformylglycinamidine cyclo-ligase [EC:6.3.3.1]	1	1	1		alpha-L-rhamnosidase	K05989	alpha-L-rhamnosidase [EC:3.2.1.40]	0	0	0
	K09759	aspC; nondiscriminating aspartyl-tRNA synthetase [EC:6.1.1.23]	1	0	0			K11787	GART; phosphoribosylamine--glycine ligase / phosphoribosylglycinamide formyltransferase / phosphoribosylformylglycinamidine cyclo-ligase [EC:6.3.4.13 2.1.2.2 6.3.3.1]	0	0	0		mannan endo-1,4-beta-mannosidase	K01218	mannan endo-1,4-beta-mannosidase [EC:3.2.1.78]	0	0	0
	K01883	CARS, cysS; cysteinyl-tRNA synthetase [EC:6.1.1.16]	1	1	1			K11788	ADE5; phosphoribosylamine--glycine ligase / phosphoribosylformylglycinamidine cyclo-ligase [EC:6.3.4.13 6.3.3.1]	0	0	0		mannan endo-1,4-beta-mannosidase	K19355	MAN; mannan endo-14-beta-mannosidase [EC:3.2.1.78]	0	0	0
	K01886	QARS, glnS; glutaminyl-tRNA synthetase [EC:6.1.1.18]	0	0	0			K01587	PAICS; phosphoribosylaminoimidazole carboxylase / phosphoribosylaminoimidazole-succinocarboxamide synthase [EC:4.1.1.21 6.3.2.6]	0	0	0		alpha-D-xyloside xylohydrolase	K01811	yicI; alpha-D-xyloside xylohydrolase [EC:3.2.1.177]	0	0	0
	K01885	EARS, gltX; glutamyl-tRNA synthetase [EC:6.1.1.17]	1	1	1			K11808	ADE2; phosphoribosylaminoimidazole carboxylase [EC:4.1.1.21]	0	0	0		alpha-D-xyloside xylohydrolase	K15925	XYL1; alpha-D-xyloside xylohydrolase [EC:3.2.1.177]	0	0	0
	K09698	gltX1; nondiscriminating glutamyl-tRNA synthetase [EC:6.1.1.24]	0	0	0			K01589	purK; 5-(carboxyamino)imidazole ribonucleotide synthase [EC:6.3.4.18]	1	1	0		beta-xylosidase	K01198	xynB; xylan 1,4-beta-xylosidase [EC:3.2.1.37]	0	0	0
	K01878	glyQ; glycyl-tRNA synthetase alpha chain [EC:6.1.1.14]	0	1	0			K01588	purE; 5-(carboxyamino)imidazole ribonucleotide mutase [EC:5.4.99.18]	1	1	1		beta-xylosidase	K15920	XYL4; beta-D-xylosidase 4 [EC:3.2.1.37]	0	0	0
	K01879	glyS; glycyl-tRNA synthetase beta chain [EC:6.1.1.14]	0	1	0			K01923	purC; phosphoribosylaminoimidazole-succinocarboxamide synthase [EC:6.3.2.6]	1	1	1		beta-mannosidase	K01192	MANBA, manB; beta-mannosidase [EC:3.2.1.25]	0	0	0
	K14164	glyQS; glycyl-tRNA synthetase [EC:6.1.1.14]	0	0	0			K01587	PAICS; phosphoribosylaminoimidazole carboxylase / phosphoribosylaminoimidazole-succinocarboxamide synthase [EC:4.1.1.21 6.3.2.6]	0	0	0		beta-galactosidase	K01190	lacZ; beta-galactosidase [EC:3.2.1.23]	0	0	0
	K01880	GARS, glyS1; glycyl-tRNA synthetase [EC:6.1.1.14]	1	0	1			K13713	purCD; fusion protein PurCD [EC:6.3.2.6 6.3.4.13]	0	0	0		beta-galactosidase	K12111	ebgA; evolved beta-galactosidase subunit alpha [EC:3.2.1.23]	0	0	0
	K01892	HARS, hisS; histidyl-tRNA synthetase [EC:6.1.1.21]	1	1	2			K01756	purB, ADSL; adenylosuccinate lyase [EC:4.3.2.2]	1	1	2		beta-galactosidase	K12308	bgaB, lacA; beta-galactosidase [EC:3.2.1.23]	0	0	0
	K01870	IARS, ileS; isoleucyl-tRNA synthetase [EC:6.1.1.5]	1	1	1			K00602	purH; phosphoribosylaminoimidazolecarboxamide formyltransferase / IMP cyclohydrolase [EC:2.1.2.3 3.5.4.10]	1	1	0		beta-galactosidase	K12309	GLB1, ELNR1; beta-galactosidase [EC:3.2.1.23]	0	0	0
	K01869	LARS, leuS; leucyl-tRNA synthetase [EC:6.1.1.4]	2	1	1			K01492	E2.1.2.3; phosphoribosylaminoimidazolecarboxamide formyltransferase [EC:2.1.2.3]	0	0	0		alpha-amylase	K01176	amyA, malS; alpha-amylase [EC:3.2.1.1]	0	0	0
	K04567	KARS, lysS; lysyl-tRNA synthetase, class II [EC:6.1.1.6]	1	1	1			K06863	purP; 5-formaminoimidazole-4-carboxamide-1-(beta)-D-ribofuranosyl 5'-monophosphate synthetase [EC:6.3.4.23]	0	0	0		alpha-amylase	K05343	treS; maltose alpha-D-glucosyltransferase/ alpha-amylase [EC:5.4.99.16 3.2.1.1]	0	1	0
	K04566	lysK; lysyl-tRNA synthetase, class I [EC:6.1.1.6]	0	0	0			K11176	purO; IMP cyclohydrolase [EC:3.5.4.10]	0	0	0		alpha-amylase	K07405	alpha-amylase [EC:3.2.1.1]	1	0	0
	K01874	MARS, metG; methionyl-tRNA synthetase [EC:6.1.1.10]	1	1	1		M00049 Adenine ribonucleotide biosynthesis, IMP => ADP,ATP							glucoamylase	K01178	glucoamylase [EC:3.2.1.3]	0	0	0
	K01889	FARSA, pheS; phenylalanyl-tRNA synthetase alpha chain [EC:6.1.1.20]	1	1	2			K01939	purA, ADSS; adenylosuccinate synthase [EC:6.3.4.4]	1	1	1		glucoamylase	K12047	MGAM; maltase-glucoamylase [EC:3.2.1.20 3.2.1.3]	0	0	0
	K01890	FARSB, pheT; phenylalanyl-tRNA synthetase beta chain [EC:6.1.1.20]	1	1	1			K01756	purB, ADSL; adenylosuccinate lyase [EC:4.3.2.2]	1	1	2		pullulanase	K01200	pullulanase [EC:3.2.1.41]	0	0	0
	K01881	PARS, proS; prolyl-tRNA synthetase [EC:6.1.1.15]	1	1	1			K00939	adk, AK; adenylate kinase [EC:2.7.4.3]	1	1	1		isoamylase	K01214	isoamylase [EC:3.2.1.68]	0	0	0
	K01875	SARS, serS; seryl-tRNA synthetase [EC:6.1.1.11]	1	1	1			K18532	AK6, FAP7; adenylate kinase [EC:2.7.4.3]	0	0	0		chitiniase	K01183	chitinase [EC:3.2.1.14]	0	0	0
	K01868	TARS, thrS; threonyl-tRNA synthetase [EC:6.1.1.3]	1	1	1			K18533	AK9; adenylate/nucleoside-diphosphate kinase [EC:2.7.4.3 2.7.4.6]	0	0	0		chitiniase	K13381	chiA; bifunctional chitinase/lysozyme [EC:3.2.1.14 3.2.1.17]	0	0	0
	K01867	WARS, trpS; tryptophanyl-tRNA synthetase [EC:6.1.1.2]	1	1	1			K00944	AK3; nucleoside-triphosphate--adenylate kinase [EC:2.7.4.10]	0	0	0		hexosaminidase	K01207	nagZ; beta-N-acetylhexosaminidase [EC:3.2.1.52]	0	0	0
	K01866	YARS, tyrS; tyrosyl-tRNA synthetase [EC:6.1.1.1]	1	1	1			K00940	ndk, NME; nucleoside-diphosphate kinase [EC:2.7.4.6]	1	1	1		hexosaminidase	K12373	HEXA_B; hexosaminidase [EC:3.2.1.52]	0	0	0
	K01873	VARS, valS; valyl-tRNA synthetase [EC:6.1.1.9]	1	1	1			K00873	PK, pyk; pyruvate kinase [EC:2.7.1.40]	1	1	1		hexosaminidase	K14459	HEX; hexosaminidase [EC:3.2.1.52]	0	0	0
	K07587	sepRS; O-phosphoseryl-tRNA synthetase [EC:6.1.1.27]	0	0	0			K12406	PKLR; pyruvate kinase isozymes R/L [EC:2.7.1.40]	0	0	0
	K11627	pylS; pyrrolysyl-tRNA synthetase [EC:6.1.1.26]	0	0	0		M00050 Guanine ribonucleotide biosynthesis IMP => GDP,GTP							M00567 Methanogenesis, CO2 => methane [PATH:map00680]
	K04568	poxA; lysyl-tRNA synthetase, class II [EC:6.1.1.6]	0	0	0			K00088	guaB; IMP dehydrogenase [EC:1.1.1.205]	1	2	1		1	K00200	fwdA, fmdA; formylmethanofuran dehydrogenase subunit A [EC:1.2.99.5]	0	0	0
	K01884	cysS1; cysteinyl-tRNA synthetase, unknown class [EC:6.1.1.16]	0	0	0			K01951	guaA, GMPS; GMP synthase (glutamine-hydrolysing) [EC:6.3.5.2]	1	1	1		1	K00201	fwdB, fmdB; formylmethanofuran dehydrogenase subunit B [EC:1.2.99.5]	0	0	0
								K00942	E2.7.4.8, gmk; guanylate kinase [EC:2.7.4.8]	2	0	1		1	K00202	fwdC, fmdC; formylmethanofuran dehydrogenase subunit C [EC:1.2.99.5]	0	0	0
M00335 Sec (secretion) system [PATH:map03070] [BR:ko02044]								K00940	ndk, NME; nucleoside-diphosphate kinase [EC:2.7.4.6]	1	1	1		1	K00203	fwdD, fmdD; formylmethanofuran dehydrogenase subunit D [EC:1.2.99.5]	0	0	0
	K03072	secD; preprotein translocase subunit SecD	1	1	1			K00873	PK, pyk; pyruvate kinase [EC:2.7.1.40]	1	1	1		1	K00204	fwdH; formylmethanofuran dehydrogenase subunit H [EC:1.2.99.5]	0	0	0
	K03074	secF; preprotein translocase subunit SecF	0	1	1			K12406	PKLR; pyruvate kinase isozymes R/L [EC:2.7.1.40]	0	0	0		1	K00205	fwdF, fmdF; formylmethanofuran dehydrogenase subunit F [EC:1.2.99.5]	0	0	0
	K12257	secDF; SecD/SecF fusion protein	0	0	0									1	K11261	fmdE; formylmethanofuran dehydrogenase subunit E [EC:1.2.99.5]	0	1	2
	K03073	secE; preprotein translocase subunit SecE	1	1	0		M00026 Histidine biosynthesis, PRPP => histidine							1	K11260	fwdG; formylmethanofuran dehydrogenase subunit G [EC:1.2.99.5]	0	0	0
	K03075	secG; preprotein translocase subunit SecG	1	0	1			K00765	hisG; ATP phosphoribosyltransferase [EC:2.4.2.17]	1	1	1		2	K00672	ftr; formylmethanofuran--tetrahydromethanopterin N-formyltransferase [EC:2.3.1.101]	0	0	0
	K13301	secM; secretion monitor	0	0	0			K02502	hisZ; ATP phosphoribosyltransferase regulatory subunit	0	0	0		3	K01499	mch; methenyltetrahydromethanopterin cyclohydrolase [EC:3.5.4.27]	0	0	0
	K03076	secY; preprotein translocase subunit SecY	1	1	1			K01523	hisE; phosphoribosyl-ATP pyrophosphohydrolase [EC:3.6.1.31]	0	0	0		4	K00319	mtd; methylenetetrahydromethanopterin dehydrogenase [EC:1.5.99.9]	0	0	0
	K03210	yajC; preprotein translocase subunit YajC	1	1	1			K11755	hisIE; phosphoribosyl-ATP pyrophosphohydrolase / phosphoribosyl-AMP cyclohydrolase [EC:3.6.1.31 3.5.4.19]	0	1	0		-	K13942	hmd; 5,10-methenyltetrahydromethanopterin hydrogenase [EC:1.12.98.2]	0	0	0
	K03217	yidC, spoIIIJ, OXA1; preprotein translocase subunit YidC	1	1	1			K14152	HIS4; phosphoribosyl-ATP pyrophosphohydrolase / phosphoribosyl-AMP cyclohydrolase / histidinol dehydrogenase [EC:3.6.1.31 3.5.4.19 1.1.1.23]	0	0	0		5	K00320	mer; coenzyme F420-dependent N5,N10-methenyltetrahydromethanopterin reductase [EC:1.5.99.11]	0	0	0
	K03070	secA; preprotein translocase subunit SecA	1	1	2			K01496	hisI; phosphoribosyl-AMP cyclohydrolase [EC:3.5.4.19]	1	0	1		H2ase	K00440	frhA; coenzyme F420 hydrogenase alpha subunit [EC:1.12.98.1]	0	0	0
	K03110	ftsY; fused signal recognition particle receptor	0	1	1			K11755	hisIE; phosphoribosyl-ATP pyrophosphohydrolase / phosphoribosyl-AMP cyclohydrolase [EC:3.6.1.31 3.5.4.19]	0	1	0		H2ase	K00441	frhB; coenzyme F420 hydrogenase beta subunit [EC:1.12.98.1]	0	0	1
	K03071	secB; preprotein translocase subunit SecB	0	0	0			K14152	HIS4; phosphoribosyl-ATP pyrophosphohydrolase / phosphoribosyl-AMP cyclohydrolase / histidinol dehydrogenase [EC:3.6.1.31 3.5.4.19 1.1.1.23]	0	0	0		H2ase	K00442	frhD; coenzyme F420 hydrogenase delta subunit	0	0	0
	K03106	SRP54, ffh; signal recognition particle subunit SRP54	0	1	1			K01814	hisA; phosphoribosylformimino-5-aminoimidazole carboxamide ribotide isomerase [EC:5.3.1.16]	1	1	0		H2ase	K00443	frhG; coenzyme F420 hydrogenase gamma subunit [EC:1.12.98.1]	0	0	0
								K02500	hisF; cyclase [EC:4.1.3.-]	1	1	2		6	K00577	mtrA; tetrahydromethanopterin S-methyltransferase subunit A [EC:2.1.1.86]	0	0	0
M00260 DNA polymerase III complex, bacteria [PATH:map03030 map03430 map03440] [BR:ko03032 ko03400]								K01663	HIS7; glutamine amidotransferase / cyclase [EC:2.4.2.- 4.1.3.-]	0	0	0		6	K00578	mtrB; tetrahydromethanopterin S-methyltransferase subunit B [EC:2.1.1.86]	0	0	0
	K02337	DPO3A1, dnaE; DNA polymerase III subunit alpha [EC:2.7.7.7]	1	1	2			K02501	hisH; glutamine amidotransferase [EC:2.4.2.-]	0	1	1		6	K00579	mtrC; tetrahydromethanopterin S-methyltransferase subunit C [EC:2.1.1.86]	0	0	0
	K03763	DPO3A2, polC; DNA polymerase III subunit alpha, Gram-positive type [EC:2.7.7.7]	0	0	0			K01663	HIS7; glutamine amidotransferase / cyclase [EC:2.4.2.- 4.1.3.-]	0	0	0		6	K00580	mtrD; tetrahydromethanopterin S-methyltransferase subunit D [EC:2.1.1.86]	0	0	0
	K02342	DPO3E, dnaQ; DNA polymerase III subunit epsilon [EC:2.7.7.7]	1	2	0			K01693	hisB; imidazoleglycerol-phosphate dehydratase [EC:4.2.1.19]	1	1	1		6	K00581	mtrE; tetrahydromethanopterin S-methyltransferase subunit E [EC:2.1.1.86]	0	0	0
	K14159	rnhA-dnaQ; ribonuclease HI / DNA polymerase III subunit epsilon [EC:3.1.26.4 2.7.7.7]	0	0	0			K00817	hisC; histidinol-phosphate aminotransferase [EC:2.6.1.9]	1	3	2		6	K00582	mtrF; tetrahydromethanopterin S-methyltransferase subunit F [EC:2.1.1.86]	0	0	0
	K02345	DPO3T, holE; DNA polymerase III subunit theta [EC:2.7.7.7]	0	0	0			K04486	E3.1.3.15B; histidinol-phosphatase (PHP family) [EC:3.1.3.15]	0	1	0		6	K00583	mtrG; tetrahydromethanopterin S-methyltransferase subunit G [EC:2.1.1.86]	0	0	0
	K02338	DPO3B, dnaN; DNA polymerase III subunit beta [EC:2.7.7.7]	1	1	1			K05602	hisN; histidinol-phosphatase [EC:3.1.3.15]	0	0	0		6	K00584	mtrH; tetrahydromethanopterin S-methyltransferase subunit H [EC:2.1.1.86]	0	0	0
	K02340	DPO3D1, holA; DNA polymerase III subunit delta [EC:2.7.7.7]	1	1	1			K18649	IMPL2; inositol-phosphate phosphatase / L-galactose 1-phosphate phosphatase / histidinol-phosphatase [EC:3.1.3.25 3.1.3.93 3.1.3.15]	0	0	0		7	K00399	mcrA; methyl-coenzyme M reductase alpha subunit [EC:2.8.4.1]	0	0	0
	K02341	DPO3D2, holB; DNA polymerase III subunit delta' [EC:2.7.7.7]	0	0	0			K01089	hisB; imidazoleglycerol-phosphate dehydratase / histidinol-phosphatase [EC:4.2.1.19 3.1.3.15]	0	0	0		7	K00401	mcrB; methyl-coenzyme M reductase beta subunit [EC:2.8.4.1]	0	0	0
	K02343	DPO3G, dnaX; DNA polymerase III subunit gamma/tau [EC:2.7.7.7]	2	2	2			K00013	hisD; histidinol dehydrogenase [EC:1.1.1.23]	1	1	1		7	K00402	mcrG; methyl-coenzyme M reductase gamma subunit [EC:2.8.4.1]	0	0	0
	K02339	DPO3C, holC; DNA polymerase III subunit chi [EC:2.7.7.7]	0	0	0			K14152	HIS4; phosphoribosyl-ATP pyrophosphohydrolase / phosphoribosyl-AMP cyclohydrolase / histidinol dehydrogenase [EC:3.6.1.31 3.5.4.19 1.1.1.23]	0	0	0		CoM	K03388	hdrA; heterodisulfide reductase subunit A [EC:1.8.98.1]	2	4	4
	K02344	DPO3P, holD; DNA polymerase III subunit psi [EC:2.7.7.7]	0	0	0		M00019 Valine/isoleucine biosynthesis, pyruvate => valine / 2-oxobutanoate => isoleucine							CoM	K03389	hdrB; heterodisulfide reductase subunit B [EC:1.8.98.1]	0	3	1
			0	0	0			K01652	E2.2.1.6L, ilvB, ilvG, ilvI; acetolactate synthase I/II/III large subunit [EC:2.2.1.6]	1	1	2		CoM	K03390	hdrC; heterodisulfide reductase subunit C [EC:1.8.98.1]	0	4	2
Replication-related genes			0	0	0			K01653	E2.2.1.6S, ilvH, ilvN; acetolactate synthase I/III small subunit [EC:2.2.1.6]	1	1	2		Methanol methanogenesis
	K02313	dnaA; chromosomal replication initiator protein	1	1	1			K11258	ilvM; acetolactate synthase II small subunit [EC:2.2.1.6]	0	0	0		MeOH	K04480	mtaB; methanol---5-hydroxybenzimidazolylcobamide Co-methyltransferase [EC:2.1.1.90]	0	0	0
	K02314	dnaB; replicative DNA helicase [EC:3.6.4.12]	1	1	1			K00053	ilvC; ketol-acid reductoisomerase [EC:1.1.1.86]	1	1	2		MeOH	K14080	mtaA; methylcobalamin:coenzyme M methyltransferase [EC:2.1.1.-]	0	0	0
	K02315	dnaC; DNA replication protein DnaC	0	1	1			K01687	ilvD; dihydroxy-acid dehydratase [EC:4.2.1.9]	1	1	3		MeOH	K14081	mtaC; methanol corrinoid protein	0	0	0
	K02316	dnaG; DNA primase [EC:2.7.7.-]	1	1	1			K00826	E2.6.1.42, ilvE; branched-chain amino acid aminotransferase [EC:2.6.1.42]	2	2	2		Acetoclastic methanogenesis
	K03587	ftsI; cell division protein FtsI (penicillin-binding protein 3) [EC:2.4.1.129]	1	0	0		M00432 Leucine biosynthesis, 2-oxoisovalerate => 2-oxoisocaproate							Ac <--> Cat+	K14393	actP; cation/acetate symporter	0	2	0
	K03110	ftsY; fused signal recognition particle receptor	0	1	1			K01649	leuA; 2-isopropylmalate synthase [EC:2.3.3.13]	2	4	3		Ac-transport?	K07034	acetate transporter, putative	0	0	1
	K09811	ftsX; cell division transport system permease protein	0	1	0			K01702	LEU1; 3-isopropylmalate dehydratase [EC:4.2.1.33]	0	0	0		Ac-P <--> Ac	K01512	acyP; acylphosphatase [EC:3.6.1.7]	1	1	1
	K09812	ftsE; cell division transport system ATP-binding protein	0	1	0			K01703	leuC; 3-isopropylmalate/(R)-2-methylmalate dehydratase large subunit [EC:4.2.1.33 4.2.1.35]	2	2	2		Ac-P <--> Ac	K00925	ackA; acetate kinase [EC:2.7.2.1]	0	0	0
	K03110	ftsY; fused signal recognition particle receptor	0	1	1			K01704	leuD; 3-isopropylmalate/(R)-2-methylmalate dehydratase small subunit [EC:4.2.1.33 4.2.1.35]	2	2	2		AcCoA --> Ac	K01067	ach1; acetyl-CoA hydrolase [EC:3.1.2.1]	0	0	0
	K03531	ftsZ; cell division protein FtsZ	1	1	1			K00052	leuB; 3-isopropylmalate dehydrogenase [EC:1.1.1.85]	1	1	1		AcCoA <-- Ac	K01905	acetyl-CoA synthetase (ADP-forming)	1	1	6
	K03589	ftsQ; cell division protein FtsQ	1	1	0		Branched chain amino acids biosynthesis others							AcCoA <-- Ac	K01895	acsS; acetyl-CoA synthetase [EC:6.2.1.1]	0	1	2
	K03590	ftsA; cell division protein FtsA	1	0	1			K09011	cimA; D-citramalate synthase [EC:2.3.1.182]	0	0	0		AcCoA <--> Ac-P	K13788	pta; phosphate acetyltransferase [EC:2.3.1.8]	0	0	0
	K03588	ftsW/spoVE; cell division protein FtsW	1	1	0			K17989	SDS, SDH, CHA1; L-serine/L-threonine ammonia-lyase [EC:4.3.1.17 4.3.1.19]	0	0	0		AcCoA <--> Ac-P	K00625	pta; phosphate acetyltransferase [EC:2.3.1.8]	0	0	0
								K01754	E4.3.1.19, ilvA, tdcB; threonine dehydratase [EC:4.3.1.19]	0	1	0		Ac 3	K00192	cdhA; acetyl-CoA decarbonylase/synthase complex subunit alpha [EC:1.2.99.2]	1	1	2
M00157 F-type ATPase, bacteria [PATH:map00190]							M00022 Shikimate pathway, phosphoenolpyruvate + erythrose-4P => chorismate							Ac 3	K00193	cdhC; acetyl-CoA decarbonylase/synthase complex subunit beta [EC:2.3.1.-]	1	1	1
	K02112	ATPF1B, atpD; F-type H+-transporting ATPase subunit beta [EC:3.6.3.14]	0	1	0			K00014	aroE; shikimate dehydrogenase [EC:1.1.1.25]	1	1	1		Ac 3	K00197	cdhE, acsC; acetyl-CoA decarbonylase/synthase complex subunit gamma [EC:2.1.1.-]	1	2	1
	K02111	ATPF1A, atpA; F-type H+-transporting ATPase subunit alpha [EC:3.6.3.14]	0	1	0			K00800	aroA; 3-phosphoshikimate 1-carboxyvinyltransferase [EC:2.5.1.19]	1	1	1		Ac 3	K00194	cdhD, acsD; acetyl-CoA decarbonylase/synthase complex subunit delta	1	2	1
	K02115	ATPF1G, atpG; F-type H+-transporting ATPase subunit gamma [EC:3.6.3.14]	0	1	0			K00891	E2.7.1.71, aroK, aroL; shikimate kinase [EC:2.7.1.71]	1	1	0		Ac 3	K00195	cdhB; acetyl-CoA decarbonylase/synthase complex subunit epsilon	1	1	1
	K02113	ATPF1D, atpH; F-type H+-transporting ATPase subunit delta [EC:3.6.3.14]	0	1	0			K01626	E2.5.1.54, aroF, aroG, aroH; 3-deoxy-7-phosphoheptulonate synthase [EC:2.5.1.54]	0	0	0
	K02114	ATPF1E, atpC; F-type H+-transporting ATPase subunit epsilon [EC:3.6.3.14]	0	1	0			K01735	aroB; 3-dehydroquinate synthase [EC:4.2.3.4]	0	1	1		M00377 Reductive acetyl-CoA pathway (Wood-Ljungdahl pathway) [PATH:map00720]+K00123/K00124/K00127
	K02110	ATPF0C, atpE; F-type H+-transporting ATPase subunit c [EC:3.6.3.14]	0	1	0			K01736	aroC; chorismate synthase [EC:4.2.3.5]	1	1	1		CO2 --> CO	K00196	cooF; carbon-monoxide dehydrogenase iron sulfur subunit	0	0	1
	K02108	ATPF0A, atpB; F-type H+-transporting ATPase subunit a [EC:3.6.3.14]	0	1	0			K03785	aroD; 3-dehydroquinate dehydratase I [EC:4.2.1.10]	1	0	0		CO2 --> CO	K00198	cooS, acsA; carbon-monoxide dehydrogenase catalytic subunit [EC:1.2.99.2 1.2.7.4]	0	1	0
	K02109	ATPF0B, atpF; F-type H+-transporting ATPase subunit b [EC:3.6.3.14]	0	1	0			K03786	aroQ, qutE; 3-dehydroquinate dehydratase II [EC:4.2.1.10]	0	1	1		CO2 --> CO	K03518	coxS; carbon-monoxide dehydrogenase small subunit [EC:1.2.99.2]	0	0	0
								K03856	AROA2, aroA; 3-deoxy-7-phosphoheptulonate synthase [EC:2.5.1.54]	0	2	1		CO2 --> CO	K03519	cutM, coxM; carbon-monoxide dehydrogenase medium subunit [EC:1.2.99.2]	0	0	0
M00159 V-type ATPase, prokaryotes [PATH:map00190]								K13829	aroKB; shikimate kinase / 3-dehydroquinate synthase [EC:2.7.1.71 4.2.3.4]	0	0	0		CO2 --> CO	K03520	cutL, coxL; carbon-monoxide dehydrogenase large subunit [EC:1.2.99.2]	0	0	0
	K02117	ATPVA, ntpA; V-type H+-transporting ATPase subunit A [EC:3.6.3.14]	1	0	1			K13830	ARO1; pentafunctional AROM polypeptide [EC:4.2.3.4 4.2.1.10 1.1.1.25 2.7.1.71 2.5.1.19]	0	0	0		CO2--> For	K05299	fdhA; formate dehydrogenase alpha subunit [EC:1.2.1.43]	0	0	0
	K02118	ATPVB, ntpB; V-type H+-transporting ATPase subunit B [EC:3.6.3.14]	1	0	1			K13832	aroDE, DHQ-SDH; 3-dehydroquinate dehydratase / shikimate dehydrogenase [EC:4.2.1.10 1.1.1.25]	0	0	0		CO2--> For	K15022	fdhB; formate dehydrogenase beta subunit [EC:1.2.1.43]	0	0	0
	K02119	ATPVC, ntpC; V-type H+-transporting ATPase subunit C [EC:3.6.3.14]	1	0	1			K13853	aroG, aroA; 3-deoxy-7-phosphoheptulonate synthase / chorismate mutase [EC:2.5.1.54 5.4.99.5]	0	0	0		CO2--> For	K00123	formate dehydrogenase, alpha subunit [EC:1.2.1.2]	2	3	3
	K02120	ATPVD, ntpD; V-type H+-transporting ATPase subunit D [EC:3.6.3.14]	1	0	1		M00023 Tryptophan biosynthesis, chorismate => tryptophan							CO2--> For	K00125	fdhB; formate dehydrogenase, beta subunit [EC:1.2.1.2]	1	1	0
	K02121	ATPVE, ntpE; V-type H+-transporting ATPase subunit E [EC:3.6.3.14]	1	0	1			K00766	trpD; anthranilate phosphoribosyltransferase [EC:2.4.2.18]	1	1	1		CO2--> For	K00124	formate dehydrogenase, beta subunit	0	5	1
	K02122	ATPVF, ntpF; V-type H+-transporting ATPase subunit F [EC:3.6.3.14]	1	0	1			K01609	trpC; indole-3-glycerol phosphate synthase [EC:4.1.1.48]	0	1	1		CO2--> For	K00127	formate dehydrogenase, gamma subunit	0	0	0
	K02123	ATPVI, ntpI; V-type H+-transporting ATPase subunit I [EC:3.6.3.14]	1	0	1			K01656	TRP3; anthranilate synthase / indole-3-glycerol phosphate synthase [EC:4.1.3.27 4.1.1.48]	0	0	0		C1pool [1]	K01938	fhs; formate--tetrahydrofolate ligase [EC:6.3.4.3]	1	2	1
	K02124	ATPVK, ntpK; V-type H+-transporting ATPase subunit K [EC:3.6.3.14]	1	0	1			K01657	trpE; anthranilate synthase component I [EC:4.1.3.27]	2	2	2		C1pool [2]	K01491	folD; methylenetetrahydrofolate dehydrogenase (NADP+) / methenyltetrahydrofolate cyclohydrolase [EC:1.5.1.5 3.5.4.9]	1	2	1
								K01658	trpG; anthranilate synthase component II [EC:4.1.3.27]	1	1	1		C1pool [3]	K00297	metF, MTHFR; methylenetetrahydrofolate reductase (NADPH) [EC:1.5.1.20]	1	2	2
Oxydative stress response								K01694	TRP; tryptophan synthase [EC:4.2.1.20]	0	0	0		C1pool [4]	K15023	acsE; 5-methyltetrahydrofolate corrinoid/iron sulfur protein methyltransferase [EC:2.1.1.258]	1	1	0
	K03781	katE; catalase [EC:1.11.1.6]	0	0	0			K01695	trpA; tryptophan synthase alpha chain [EC:4.2.1.20]	1	1	2		CO/MTF-->AcCoA	K14138	acsB; acetyl-CoA synthase [EC:2.3.1.169]	0	1	0
	K03782	katG; catalase-peroxidase [EC:1.11.1.21]	0	0	1			K01696	trpB; tryptophan synthase beta chain [EC:4.2.1.20]	1	1	1		CO/MTF-->AcCoA	K00197	cdhE, acsC; acetyl-CoA decarbonylase/synthase complex subunit gamma [EC:2.1.1.245]	1	2	1
	K07217	Mn-containing catalase	0	0	0			K01817	trpF; phosphoribosylanthranilate isomerase [EC:5.3.1.24]	1	1	1		CO/MTF-->AcCoA	K00194	cdhD, acsD; acetyl-CoA decarbonylase/synthase complex subunit delta [EC:2.1.1.245]	1	2	1
	K00518	sodN; nickel superoxide dismutase [EC:1.15.1.1]	0	0	0			K06001	trpB; tryptophan synthase beta chain [EC:4.2.1.20]	0	1	1		RNF complex	K03612	rnfG; electron transport complex protein RnfG	1	0	0
	K04564	SOD2; superoxide dismutase, Fe-Mn family [EC:1.15.1.1]	0	1	1			K13497	trpGD; anthranilate synthase/phosphoribosyltransferase [EC:4.1.3.27 2.4.2.18]	0	0	0		RNF complex	K03613	rnfE; electron transport complex protein RnfE	1	0	0
	K04565	SOD1; superoxide dismutase, Cu-Zn family [EC:1.15.1.1]	0	0	0			K13498	trpCF; indole-3-glycerol phosphate synthase / phosphoribosylanthranilate isomerase [EC:4.1.1.48 5.3.1.24]	0	0	0		RNF complex	K03614	rnfD; electron transport complex protein RnfD	1	0	0
	K04569	CCS; copper chaperone for superoxide dismutase	0	0	0			K13501	TRP1; anthranilate synthase / indole-3-glycerol phosphate synthase / phosphoribosylanthranilate isomerase [EC:4.1.3.27 4.1.1.48 5.3.1.24]	0	0	0		RNF complex	K03615	rnfC; electron transport complex protein RnfC	1	1	0
	K05919	superoxide reductase [EC:1.15.1.2]	0	1	1			K13503	trpEG; anthranilate synthase [EC:4.1.3.27]	0	0	0		RNF complex	K03616	rnfB; electron transport complex protein RnfB	1	0	1
	K13631	soxS; AraC family transcriptional regulator, transcriptional activator of the superoxide response regulon	0	0	0		M00024 Phenylalanine biosynthesis, chorismate => phenylalanine			0	0	0		RNF complex	K03617	rnfA; electron transport complex protein RnfA	1	0	0
	K16627	SOD3; superoxide dismutase, Cu-Zn family [EC:1.15.1.1]	0	0	0			K00838	ARO8; aromatic amino acid aminotransferase I [EC:2.6.1.57 2.6.1.27 2.6.1.5]	0	0	0
	K07648	arcB; two-component system, OmpR family, aerobic respiration control sensor histidine kinase ArcB [EC:2.7.13.3]	0	0	0			K01713	pheC; cyclohexadienyl dehydratase [EC:4.2.1.51 4.2.1.91]	0	0	0		Dissimilaroty Sulfate Reduction (Sat/Apr/Dsr)
	K07773	arcA; two-component system, OmpR family, aerobic respiration control protein ArcA	0	0	0			K01850	E5.4.99.5; chorismate mutase [EC:5.4.99.5]	0	0	0		1	K00958	sat/met3; sulfate adenylyltransferase [EC:2.7.7.4]	0	2	0
								K04093	pheA1; chorismate mutase [EC:5.4.99.5]	0	0	0		2	K00394	aprA; adenylylsulfate reductase, subunit A [EC:1.8.99.2]	0	3	0
Other highly expressed genes related to cell activity								K04516	AROA1, aroA; chorismate mutase [EC:5.4.99.5]	0	0	0		2	K00395	aprB; adenylylsulfate reductase, subunit B [EC:1.8.99.2]	0	3	0
	K04077	groEL, HSPD1; chaperonin GroEL	1	2	1			K04518	pheA2; prephenate dehydratase [EC:4.2.1.51]	1	1	1		3	K11180	dsrA; sulfite reductase, dissimilatory-type alpha subunit [EC:1.8.99.3]	0	1	0
	K04078	groES, HSPE1; chaperonin GroES	1	1	1			K05359	ADT, PDT; arogenate/prephenate dehydratase [EC:4.2.1.91 4.2.1.51]	0	0	0		3	K11181	dsrB; sulfite reductase, dissimilatory-type beta subunit [EC:1.8.99.3]	0	1	0
	K03704	cspA; cold shock protein (beta-ribbon, CspA family)	1	0	1			K06208	aroH; chorismate mutase [EC:5.4.99.5]	0	1	1		3	K11179	dsrC/dsrD/TusE; tRNA 2-thiouridine synthesizing protein E [EC:2.8.1.-]	0	1	0
	K03892	arsR; ArsR family transcriptional regulator	0	1	3			K06209	pheB; chorismate mutase [EC:5.4.99.5]	0	0	0		redox	K16885	qmoA; quinone-modifying oxidoreductase, subunit QmoA	0	1	0
	K02355	fusA, GFM, EFG; elongation factor G	2	2	2			K14170	pheA; chorismate mutase / prephenate dehydratase [EC:5.4.99.5 4.2.1.51]	1	0	0		redox	K16886	qmoB; quinone-modifying oxidoreductase, subunit QmoB	0	2	0
	K02357	tsf, TSFM; elongation factor Ts	1	1	1		M00025 Tyrosine biosynthesis, chorismate => tyrosine			0	0	0		redox	K16887	qmoC; quinone-modifying oxidoreductase, subunit QmoC	0	0	0
	K02358	tuf, TUFM; elongation factor Tu	2	2	1			K00210	E1.3.1.12; prephenate dehydrogenase [EC:1.3.1.12]	0	0	0
	K02518	infA; translation initiation factor IF-1	1	1	1			K00220	tyrC; cyclohexadieny/prephenate dehydrogenase [EC:1.3.1.43 1.3.1.12]	0	0	0		M00530 Dissimilatory nitrate reduction, nitrate => ammonia [PATH:map00910]
	K02406	fliC; flagellin	0	1	0			K00815	TAT; tyrosine aminotransferase [EC:2.6.1.5]	0	0	0		1	K00370	narG; nitrate reductase 1, alpha subunit [EC:1.7.99.4]	0	0	0
	K06200	cstA; carbon starvation protein	0	0	0			K00832	tyrB; aromatic-amino-acid transaminase [EC:2.6.1.57]	0	0	0		1	K00371	narH; nitrate reductase 1, beta subunit [EC:1.7.99.4]	0	0	0
	K06416	spoVS; stage V sporulation protein S	0	1	0			K01850	E5.4.99.5; chorismate mutase [EC:5.4.99.5]	0	0	0		1	K00374	narI; nitrate reductase 1, gamma subunit [EC:1.7.99.4]	0	1	0
	K13993	HSP20; HSP20 family protein	0	5	1			K04092	tyrA1; chorismate mutase [EC:5.4.99.5]	0	0	0		1	K00373	narJ; nitrate reductase 1, delta subunit	0	0	0
	K03286	TC.OOP; OmpA-OmpF porin, OOP family	0	0	0			K04517	tyrA2; prephenate dehydrogenase [EC:1.3.1.12]	1	1	1		1'	K15878	narB; rieske iron-sulphur protein	0	0	0
Misc gene family related to transposase								K14187	tyrA; chorismate mutase / prephenate dehydrogenase [EC:5.4.99.5 1.3.1.12]	0	0	0		1'	K15879	narC; cytochrome b-561	0	0	0
	K04763	xerD; integrase/recombinase XerD	2	4	4			K14187	tyrA; chorismate mutase / prephenate dehydrogenase [EC:5.4.99.5 1.3.1.12]	0	0	0		1'	K08345	narZ; nitrate reductase 2, alpha subunit [EC:1.7.99.4]	0	0	0
	K07075	K07075	0	0	1			K15226	tyrAa; arogenate dehydrogenase (NADP+) [EC:1.3.1.78]	0	0	0		1'	K08346	narY; nitrate reductase 2, beta subunit [EC:1.7.99.4]	0	0	0
	K07076	K07076	3	1	0			K15227	TYRAAT; arogenate dehydrogenase (NADP+), plant [EC:1.3.1.78]	0	0	0		1'	K08347	narV; nitrate reductase 2, gamma subunit [EC:1.7.99.4]	0	0	0
	K07450	K07450; putative resolvase	0	2	0			K15849	PAT, AAT; bifunctional aspartate aminotransferase and glutamate/aspartate-prephenate aminotransferase [EC:2.6.1.1 2.6.1.78 2.6.1.79]	0	0	0		1'	K08361	narW; nitrate reductase 2, delta subunit	0	0	0
	K07482	K07482; transposase, IS30 family	0	0	0		M00018 Threonine biosynthesis, aspartate => homoserine => threonine							1"	K02567	napA; periplasmic nitrate reductase NapA [EC:1.7.99.4]	0	0	0
	K07483	K07483; transposase	0	0	0			K00003	E1.1.1.3; homoserine dehydrogenase [EC:1.1.1.3]	1	1	0		1"	K02570	napD; periplasmic nitrate reductase NapD	0	0	0
	K07484	K07484; transposase	0	4	0			K00133	asd; aspartate-semialdehyde dehydrogenase [EC:1.2.1.11]	1	1	2		1"	K02573	napG; ferredoxin-type protein NapG	0	1	0
	K07485	K07485; transposase	0	0	0			K00872	thrB1; homoserine kinase [EC:2.7.1.39]	0	1	0		1"	K02574	napH; ferredoxin-type protein NapH	0	1	0
	K07486	K07486; transposase	0	0	0			K00928	lysC; aspartate kinase [EC:2.7.2.4]	1	1	1		1"	K02568	napB; cytochrome c-type protein NapB	0	0	0
	K07487	K07487; transposase	0	1	0			K01733	thrC; threonine synthase [EC:4.2.3.1]	1	1	0		2	K00362	nirB; nitrite reductase (NAD(P)H) large subunit [EC:1.7.1.4]	0	1	0
	K07491	K07491; putative transposase	3	4	0			K02203	thrH; phosphoserine / homoserine phosphotransferase [EC:3.1.3.3 2.7.1.39]	0	0	0		2	K00363	nirD; nitrite reductase (NAD(P)H) small subunit [EC:1.7.1.4]	0	0	0
	K07493	K07493; putative transposase	3	2	1			K02204	thrB2; homoserine kinase type II [EC:2.7.1.39]	0	0	0		2	K00366	nirA; ferredoxin-nitrite reductase [EC:1.7.7.1]	0	0	0
	K07496	K07496; putative transposase	0	11	0			K12524	thrA; bifunctional aspartokinase / homoserine dehydrogenase 1 [EC:2.7.2.4 1.1.1.3]	0	0	0		2	K03385	nrfA; cytochrome c-552 [EC:1.7.2.2]	0	0	0
	K07497	K07497; putative transposase	0	4	3			K12525	metL; bifunctional aspartokinase / homoserine dehydrogenase 2 [EC:2.7.2.4 1.1.1.3]	0	0	0		2	K15876	nrfH; cytochrome c-type protein	0	0	0
								K12526	lysAC; bifunctional diaminopimelate decarboxylase / aspartate kinase [EC:4.1.1.20 2.7.2.4]	0	0	0		M00529 Denitrification, nitrate => nitrogen
							M00020 Serine biosynthesis, glycerate-3P => serine							NO2-->NO	K00368	nirK; nitrite reductase (NO-forming) [EC:1.7.2.1]	0	0	0
								K00058	serA, PHGDH; D-3-phosphoglycerate dehydrogenase [EC:1.1.1.95]	1	1	2		NO2-->NO	K15864	nirS; nitrite reductase (NO-forming) / hydroxylamine reductase [EC:1.7.2.1 1.7.99.1]	0	0	0
								K00831	serC, PSAT1; phosphoserine aminotransferase [EC:2.6.1.52]	0	0	0		NO-->N2O	K04561	norB; nitric oxide reductase subunit B [EC:1.7.2.5]	0	0	0
								K01079	serB, PSPH; phosphoserine phosphatase [EC:3.1.3.3]	0	1	0		NO-->N2O	K02305	norC; nitric oxide reductase subunit C	0	0	0
							M00017 Methionine biosynthesis, apartate => homoserine => methionine							NO-->N2O	K15877	CYP55; fungal nitric oxide reductase [EC:1.7.1.14]	0	0	0
								K00003	E1.1.1.3; homoserine dehydrogenase [EC:1.1.1.3]	1	1	0		N2O-->N2	K00376	nosZ; nitrous-oxide reductase [EC:1.7.2.4]	0	0	0
								K00133	asd; aspartate-semialdehyde dehydrogenase [EC:1.2.1.11]	1	1	2		M00175 Nitrogen fixation, nitrogen => ammonia
								K00548	metH, MTR; 5-methyltetrahydrofolate--homocysteine methyltransferase [EC:2.1.1.13]	0	1	4		N2-->NH3	K02585	nifB; nitrogen fixation protein NifB	0	1	0
								K00549	metE; 5-methyltetrahydropteroyltriglutamate--homocysteine methyltransferase [EC:2.1.1.14]	0	1	0		N2-->NH3	K02586	nifD; nitrogenase molybdenum-iron protein alpha chain [EC:1.18.6.1]	0	0	0
								K00651	metA; homoserine O-succinyltransferase [EC:2.3.1.46]	0	0	0		N2-->NH3	K02587	nifE; nitrogenase molybdenum-cofactor synthesis protein NifE	0	1	0
								K00928	lysC; aspartate kinase [EC:2.7.2.4]	1	1	1		N2-->NH3	K02588	nifH; nitrogenase iron protein NifH [EC:1.18.6.1]	0	1	0
								K01739	metB; cystathionine gamma-synthase [EC:2.5.1.48]	0	0	0		N2-->NH3	K02589	nifHD1, nifI1; nitrogen regulatory protein PII 1	0	1	0
								K01760	metC; cystathionine beta-lyase [EC:4.4.1.8]	0	0	0		N2-->NH3	K02590	nifHD2, nifI2; nitrogen regulatory protein PII 2	0	0	0
								K12525	metL; bifunctional aspartokinase / homoserine dehydrogenase 2 [EC:2.7.2.4 1.1.1.3]	0	0	0		N2-->NH3	K02591	nifK; nitrogenase molybdenum-iron protein beta chain [EC:1.18.6.1]	0	1	0
								K12526	lysAC; bifunctional diaminopimelate decarboxylase / aspartate kinase [EC:4.1.1.20 2.7.2.4]	0	0	0		N2-->NH3	K02592	nifN; nitrogenase molybdenum-iron protein NifN	0	0	0
								K14155	patB, malY; cystathione beta-lyase [EC:4.4.1.8]	0	0	0		N2fix	K03521	fixA, etfB; electron transfer flavoprotein beta subunit	2	0	1
							M00021 Cysteine biosynthesis, serine => cysteine							N2fix	K03522	fixB, etfA; electron transfer flavoprotein alpha subunit	2	0	1
								K00640	cysE; serine O-acetyltransferase [EC:2.3.1.30]	1	2	1		N2fix	K00313	fixC; electron transfer flavoprotein-quinone oxidoreductase [EC:1.5.5.-]	0	0	0
								K01738	cysK; cysteine synthase A [EC:2.5.1.47]	1	1	1		N2fix	K03855	fixX; ferredoxin like protein	0	0	0
								K12339	cysM; cysteine synthase B [EC:2.5.1.47]	0	0	0
								K13034	ATCYSC1; L-3-cyanoalanine synthase/ cysteine synthase [EC:2.5.1.47 4.4.1.9]	0	0	0		M00155 Cytochrome c oxidase, prokaryotes [PATH:map00190]
								K17069	MET17; O-acetylhomoserine/O-acetylserine sulfhydrylase [EC:2.5.1.49 2.5.1.47]	0	0	0			K02275	coxB; cytochrome c oxidase subunit II [EC:1.9.3.1]	0	0	0
							M00028 Ornithine biosynthesis, glutamate => ornithine								K02274	coxA; cytochrome c oxidase subunit I [EC:1.9.3.1]	0	0	0
								K00145	argC; N-acetyl-gamma-glutamyl-phosphate reductase [EC:1.2.1.38]	1	1	1			K02276	coxC; cytochrome c oxidase subunit III [EC:1.9.3.1]	0	0	0
								K00618	amino-acid N-acetyltransferase [EC:2.3.1.1]	0	0	0			K15408	coxAC; cytochrome c oxidase subunit I+III [EC:1.9.3.1]	0	0	0
								K00619	argA; amino-acid N-acetyltransferase [EC:2.3.1.1]	0	1	1			K02277	coxD, ctaF; cytochrome c oxidase subunit IV [EC:1.9.3.1]	0	0	0
								K00620	argJ; glutamate N-acetyltransferase / amino-acid N-acetyltransferase [EC:2.3.1.35 2.3.1.1]	1	1	1		M00156 Cytochrome c oxidase, cbb3-type [PATH:map00190]
								K00818	argD; acetylornithine aminotransferase [EC:2.6.1.11]	0	0	0			K00404	ccoN; cytochrome c oxidase cbb3-type subunit I [EC:1.9.3.1]	0	0	0
								K00821	argD; acetylornithine/N-succinyldiaminopimelate aminotransferase [EC:2.6.1.11 2.6.1.17]	1	1	1			K00405	ccoO; cytochrome c oxidase cbb3-type subunit II	0	0	0
								K00930	argB; acetylglutamate kinase [EC:2.7.2.8]	1	1	1			K15862	ccoNO; cytochrome c oxidase cbb3-type subunit I/II [EC:1.9.3.1]	0	0	0
								K01438	argE; acetylornithine deacetylase [EC:3.5.1.16]	0	0	0			K00407	ccoQ; cytochrome c oxidase cbb3-type subunit IV	0	0	0
								K11067	NAGS; N-acetylglutamate synthase [EC:2.3.1.1]	0	0	0			K00406	ccoP; cytochrome c oxidase cbb3-type subunit III	0	0	0
								K12659	ARG56; N-acetyl-gamma-glutamyl-phosphate reductase / acetylglutamate kinase [EC:1.2.1.38 2.7.2.8]	0	0	0		M00151 Cytochrome bc1 complex respiratory unit [PATH:map00190]
								K14677	ACY1; aminoacylase [EC:3.5.1.14]	0	0	0			K00412	CYTB, petB; ubiquinol-cytochrome c reductase cytochrome b subunit	0	0	0
								K14681	argHA; argininosuccinate lyase / amino-acid N-acetyltransferase [EC:4.3.2.1 2.3.1.1]	0	0	0			K00413	CYC1, CYT1, petC; ubiquinol-cytochrome c reductase cytochrome c1 subunit	0	0	0
								K14682	argAB; amino-acid N-acetyltransferase [EC:2.3.1.1]	0	0	0			K00410	fbcH; ubiquinol-cytochrome c reductase cytochrome b/c1 subunit	0	0	0
								K01940	argG, ASS1; argininosuccinate synthase [EC:6.3.4.5]	1	1	1			K00411	UQCRFS1, RIP1, petA; ubiquinol-cytochrome c reductase iron-sulfur subunit [EC:1.10.2.2]	0	0	0
								K09065	argF; N-acetylornithine carbamoyltransferase [EC:2.1.3.9]	0	0	0			K03886	MQCRA, qcrA, bfcA, petC; menaquinol-cytochrome c reductase iron-sulfur subunit [EC:1.10.2.-]	0	0	0
								K01755	argH, ASL; argininosuccinate lyase [EC:4.3.2.1]	1	1	1			K03887	MQCRB, qcrB, bfcB, petB; menaquinol-cytochrome c reductase cytochrome b subunit	0	0	0
								K00611	OTC, argF, argI; ornithine carbamoyltransferase [EC:2.1.3.3]	1	1	1			K03888	MQCRC, qcrC, bfcC, petD; menaquinol-cytochrome c reductase cytochrome b/c subunit	0	0	0
															K03890	qcrA; ubiquinol-cytochrome c reductase iron-sulfur subunit	0	0	0
							M00125 Riboflavin biosynthesis, GTP => riboflavin/FMN/FAD								K03891	qcrB; ubiquinol-cytochrome c reductase cytochrome b subunit	0	0	0
								K00082	ribD2; 5-amino-6-(5-phosphoribosylamino)uracil reductase [EC:1.1.1.193]	0	0	0			K03889	qcrC; ubiquinol-cytochrome c reductase cytochrome c subunit	0	0	0
								K00793	ribE, RIB5; riboflavin synthase [EC:2.5.1.9]	1	1	1
								K00794	ribH, RIB4; 6,7-dimethyl-8-ribityllumazine synthase [EC:2.5.1.78]	1	1	1		M00144 NADH:quinone oxidoreductase, prokaryotes [PATH:map00190]
								K00861	RFK, FMN1; riboflavin kinase [EC:2.7.1.26]	0	0	0			K00330	nuoA; NADH-quinone oxidoreductase subunit A [EC:1.6.5.3]	0	0	0
								K00953	FLAD1; FAD synthetase [EC:2.7.7.2]	0	0	0			K00331	nuoB; NADH-quinone oxidoreductase subunit B [EC:1.6.5.3]	0	1	1
								K01497	ribA, RIB1; GTP cyclohydrolase II [EC:3.5.4.25]	0	0	0			K00332	nuoC; NADH-quinone oxidoreductase subunit C [EC:1.6.5.3]	0	0	0
								K01498	ribD1; diaminohydroxyphosphoribosylaminopyrimidine deaminase [EC:3.5.4.26]	0	0	0			K00333	nuoD; NADH-quinone oxidoreductase subunit D [EC:1.6.5.3]	0	0	0
								K02858	ribB, RIB3; 3,4-dihydroxy 2-butanone 4-phosphate synthase [EC:4.1.99.12]	0	0	0			K00337	nuoH; NADH-quinone oxidoreductase subunit H [EC:1.6.5.3]	0	0	1
								K14652	ribBA; 3,4-dihydroxy 2-butanone 4-phosphate synthase / GTP cyclohydrolase II [EC:4.1.99.12 3.5.4.25]	1	1	1			K00338	nuoI; NADH-quinone oxidoreductase subunit I [EC:1.6.5.3]	0	2	1
								K11752	ribD; diaminohydroxyphosphoribosylaminopyrimidine deaminase / 5-amino-6-(5-phosphoribosylamino)uracil reductase [EC:3.5.4.26 1.1.1.193]	1	1	1			K00339	nuoJ; NADH-quinone oxidoreductase subunit J [EC:1.6.5.3]	0	0	0
								K11753	ribF; riboflavin kinase / FMN adenylyltransferase [EC:2.7.1.26 2.7.7.2]	1	1	1			K00340	nuoK; NADH-quinone oxidoreductase subunit K [EC:1.6.5.3]	0	0	0
								K20884	FHY; riboflavin kinase / FMN hydrolase [EC:2.7.1.26 3.1.3.102]	0	0	0			K00341	nuoL; NADH-quinone oxidoreductase subunit L [EC:1.6.5.3]	0	0	0
							M00115 NAD biosynthesis, aspartate => NAD								K00342	nuoM; NADH-quinone oxidoreductase subunit M [EC:1.6.5.3]	1	0	0
								K00278	nadB; L-aspartate oxidase [EC:1.4.3.16]	0	1	1			K00343	nuoN; NADH-quinone oxidoreductase subunit N [EC:1.6.5.3]	0	0	0
								K03517	nadA; quinolinate synthase [EC:2.5.1.72]	1	1	1			K00359	NADH oxidase [EC:1.6.-.-]	0	0	0
								K00767	nadC, QPRT; nicotinate-nucleotide pyrophosphorylase (carboxylating) [EC:2.4.2.19]	1	1	1		H2ase/Fdh-link	K00334	nuoE; NADH-quinone oxidoreductase subunit E [EC:1.6.5.3]	3	3	3
								K00969	nadD; nicotinate-nucleotide adenylyltransferase [EC:2.7.7.18]	1	1	1		H2ase/Fdh-link	K00335	nuoF; NADH-quinone oxidoreductase subunit F [EC:1.6.5.3]	3	4	3
								K06210	NMNAT; nicotinamide mononucleotide adenylyltransferase [EC:2.7.7.1 2.7.7.18]	0	0	0		H2ase/Fdh-link	K00336	nuoG; NADH-quinone oxidoreductase subunit G [EC:1.6.5.3]	1	4	1
								K01916	nadE; NAD+ synthase [EC:6.3.1.5]	0	2	0		Formate dehydrogenase
								K01950	E6.3.5.1, NADSYN1, QNS1, nadE; NAD+ synthase (glutamine-hydrolysing) [EC:6.3.5.1]	1	0	1			K21993	fdhC; formate transporter	0	0	0
							M00127 Thiamine biosynthesis, AIR => thiamine-P/thiamine-2P								K22515	fdwB; formate dehydrogenase beta subunit [EC:1.17.1.9]	0	0	0
								K03147	thiC; phosphomethylpyrimidine synthase [EC:4.1.99.17]	1	1	1			K00123	fdhA/fdoG; formate dehydrogenase, alpha subunit [EC:1.2.1.2]	2	3	3
								K00877	THI20; hydroxymethylpyrimidine/phosphomethylpyrimidine kinase / thiaminase [EC:2.7.1.49 2.7.4.7 3.5.99.2]	0	0	0			K00124	fdoH; formate dehydrogenase, beta subunit	0	5	1
								K00941	thiD; hydroxymethylpyrimidine/phosphomethylpyrimidine kinase [EC:2.7.1.49 2.7.4.7]	0	0	0			K00125	fdhB; formate dehydrogenase, beta subunit [EC:1.2.1.2]	1	1	0
								K14153	thiDE; hydroxymethylpyrimidine kinase / phosphomethylpyrimidine kinase / thiamine-phosphate diphosphorylase [EC:2.7.1.49 2.7.4.7 2.5.1.3]	0	0	0			K00126	fdsD; formate dehydrogenase subunit delta [EC:1.2.1.2]	0	0	0
								K00878	thiM; hydroxyethylthiazole kinase [EC:2.7.1.50]	0	1	0			K00127	fdoI; formate dehydrogenase, gamma subunit	0	0	0
								K14154	THI6; thiamine-phosphate diphosphorylase / hydroxyethylthiazole kinase [EC:2.5.1.3 2.7.1.50]	0	0	0			K05299	fdhA; formate dehydrogenase (NADP+) alpha subunit [EC:1.2.1.43]	0	0	0
								K00788	thiE; thiamine-phosphate pyrophosphorylase [EC:2.5.1.3]	1	1	1			K15022	fdhB; formate dehydrogenase (NADP+) beta subunit [EC:1.2.1.43]	0	0	0
								K14153	thiDE; hydroxymethylpyrimidine kinase / phosphomethylpyrimidine kinase / thiamine-phosphate diphosphorylase [EC:2.7.1.49 2.7.4.7 2.5.1.3]	0	0	0			K08348	fdnG; formate dehydrogenase-N, alpha subunit [EC:1.2.1.2]	0	0	0
								K14154	THI6; thiamine-phosphate diphosphorylase / hydroxyethylthiazole kinase [EC:2.5.1.3 2.7.1.50]	0	0	0			K08349	fdnH; formate dehydrogenase-N, beta subunit	0	0	0
								K00946	thiL; thiamine-monophosphate kinase [EC:2.7.4.16]	1	1	1			K08350	fdnI; formate dehydrogenase-N, gamma subunit	0	0	0
							M00121 Heme biosynthesis, glutamate => protoheme/siroheme								K22338	hylA; formate dehydrogenase (NAD+, ferredoxin) subunit A [EC:1.17.1.11]	0	0	0
								K00228	CPOX, hemF; coproporphyrinogen III oxidase [EC:1.3.3.3]	0	0	0			K22339	hylB; formate dehydrogenase (NAD+, ferredoxin) subunit B [EC:1.17.1.11]	0	0	0
								K00230	hemG; menaquinone-dependent protoporphyrinogen oxidase [EC:1.3.5.3]	0	0	0			K22340	hylC; formate dehydrogenase (NAD+, ferredoxin) subunit C [EC:1.17.1.11]	0	0	0
								K00231	PPOX, hemY; oxygen-dependent protoporphyrinogen oxidase [EC:1.3.3.4]	0	0	0			K22341	fdhF2; formate dehydrogenase (NAD+, ferredoxin) subunit [EC:1.17.1.11]	0	0	0
								K00589	MET1; uroporphyrin-III C-methyltransferase [EC:2.1.1.107]	0	0	0			K03459	focB; formate transporter	0	0	0
								K01599	hemE, UROD; uroporphyrinogen decarboxylase [EC:4.1.1.37]	2	0	0			K06212	focA; formate transporter	0	0	0
								K01698	hemB, ALAD; porphobilinogen synthase [EC:4.2.1.24]	0	1	0			K01673	canT; carbonic anhydrase [EC:4.2.1.1]	0	0	0
								K01719	hemD, UROS; uroporphyrinogen-III synthase [EC:4.2.1.75]	0	0	0		M00009/M00011 Citrate cycle (TCA cycle, Krebs cycle) [PATH:map00020]
								K01749	hemC, HMBS; hydroxymethylbilane synthase [EC:2.5.1.61]	0	1	0		1	K01647	CS, gltA; citrate synthase [EC:2.3.3.1]	0	0	0
								K01772	hemH, FECH; ferrochelatase [EC:4.99.1.1]	0	0	0		2	K01681	ACO, acnA; aconitate hydratase 1 / homoaconitase [EC:4.2.1.3 4.2.1.-]	0	0	0
								K01845	hemL; glutamate-1-semialdehyde 2,1-aminomutase [EC:5.4.3.8]	1	1	1		2	K01682	acnB; aconitate hydratase 2 / 2-methylisocitrate dehydratase [EC:4.2.1.3 4.2.1.99]	0	0	0
								K01885	EARS, gltX; glutamyl-tRNA synthetase [EC:6.1.1.17]	1	1	1		3	K00031	IDH1, IDH2, icd; isocitrate dehydrogenase [EC:1.1.1.42]	1	0	0
								K02302	cysG; uroporphyrin-III C-methyltransferase / precorrin-2 dehydrogenase / sirohydrochlorin ferrochelatase [EC:2.1.1.107 1.3.1.76 4.99.1.4]	0	0	0		3	K00030	IDH3; isocitrate dehydrogenase (NAD+) [EC:1.1.1.41]	0	1	1
								K02303	cobA; uroporphyrin-III C-methyltransferase [EC:2.1.1.107]	0	0	0		4	K00164	OGDH, sucA; 2-oxoglutarate dehydrogenase E1 component [EC:1.2.4.2]	0	0	0
								K02304	MET8; precorrin-2 dehydrogenase / sirohydrochlorin ferrochelatase [EC:1.3.1.76 4.99.1.4]	0	1	0		4	K00658	DLST, sucB; 2-oxoglutarate dehydrogenase E2 component (dihydrolipoamide succinyltransferase) [EC:2.3.1.61]	0	0	0
								K02492	hemA; glutamyl-tRNA reductase [EC:1.2.1.70]	0	1	0		4	K00174	korA; 2-oxoglutarate ferredoxin oxidoreductase subunit alpha [EC:1.2.7.3]	0	2	3
								K02495	hemN, hemZ; oxygen-independent coproporphyrinogen III oxidase [EC:1.3.98.3]	0	0	0		4	K00175	korB; 2-oxoglutarate ferredoxin oxidoreductase subunit beta [EC:1.2.7.3]	0	1	4
								K02496	hemX; uroporphyrin-III C-methyltransferase [EC:2.1.1.107]	0	0	0		4	K00177	korG; 2-oxoglutarate ferredoxin oxidoreductase subunit gamma [EC:1.2.7.3]	0	2	2
								K03794	sirB; sirohydrochlorin ferrochelatase [EC:4.99.1.4]	0	0	0		4	K00176	korD; 2-oxoglutarate ferredoxin oxidoreductase subunit delta [EC:1.2.7.3]	0	1	0
								K13542	cobA-hemD; uroporphyrinogen III methyltransferase / synthase [EC:2.1.1.107 4.2.1.75]	0	1	0		-	K00382	DLD, lpd, pdhD; dihydrolipoamide dehydrogenase [EC:1.8.1.4]	0	0	2
								K13543	hemDX; uroporphyrinogen III methyltransferase / synthase [EC:2.1.1.107 4.2.1.75]	0	0	0		5	K01902	sucD; succinyl-CoA synthetase alpha subunit [EC:6.2.1.5]	0	0	1
								K14163	EPRS; bifunctional glutamyl/prolyl-tRNA synthetase [EC:6.1.1.17 6.1.1.15]	0	0	0		5	K01903	sucC; succinyl-CoA synthetase beta subunit [EC:6.2.1.5]	0	0	1
							M00122 Cobalamin biosynthesis, cobinamide => cobalamin							5	K01899	LSC1; succinyl-CoA synthetase alpha subunit [EC:6.2.1.4 6.2.1.5]	0	0	0
								K00768	cobU, cobT; nicotinate-nucleotide--dimethylbenzimidazole phosphoribosyltransferase [EC:2.4.2.21]	0	1	0		5	K01900	LSC2; succinyl-CoA synthetase beta subunit [EC:6.2.1.4 6.2.1.5]	0	0	0
								K00798	MMAB, pduO; cob(I)alamin adenosyltransferase [EC:2.5.1.17]	0	0	0		6	K00239	sdhA; succinate dehydrogenase flavoprotein subunit [EC:1.3.99.1]	0	1	1
								K02225	cobC1, cobC; cobalamin biosynthetic protein CobC	0	0	0		6	K00240	sdhB; succinate dehydrogenase iron-sulfur subunit [EC:1.3.99.1]	0	1	0
								K02226	cobC, phpB; alpha-ribazole phosphatase [EC:3.1.3.73]	0	1	0		6	K00241	sdhC; succinate dehydrogenase cytochrome b556 subunit	0	0	0
								K02227	cbiB, cobD; adenosylcobinamide-phosphate synthase [EC:6.3.1.10]	0	1	0		6	K00242	sdhD; succinate dehydrogenase membrane anchor subunit	0	0	0
								K02231	cobP, cobU; adenosylcobinamide kinase / adenosylcobinamide-phosphate guanylyltransferase [EC:2.7.1.156 2.7.7.62]	0	1	0		6	K00244	frdA; fumarate reductase flavoprotein subunit [EC:1.3.99.1]	0	1	0
								K02232	cobQ, cbiP; adenosylcobyric acid synthase [EC:6.3.5.10]	0	1	0		6	K00245	frdB; fumarate reductase iron-sulfur subunit [EC:1.3.99.1]	0	0	0
								K02233	cobS, cobV; adenosylcobinamide-GDP ribazoletransferase [EC:2.7.8.26]	0	1	0		6	K00246	frdC; fumarate reductase subunit C	0	1	0
								K19221	cobA, btuR; cob(I)alamin adenosyltransferase [EC:2.5.1.17]	1	1	1		6	K00247	frdD; fumarate reductase subunit D	0	0	0
								K02188	cbiD; cobalt-precorrin-5B (C1)-methyltransferase [EC:2.1.1.195]	0	1	0		7	K01676	fumA, fumB; fumarate hydratase, class I [EC:4.2.1.2]	0	0	0
								K02189	cbiG; cobalt-precorrin 5A hydrolase [EC:3.7.1.12]	0	1	0		7	K01679	fumC; fumarate hydratase, class II [EC:4.2.1.2]	0	0	0
								K02190	cbiK; sirohydrochlorin cobaltochelatase [EC:4.99.1.3]	0	0	0		7	K01677	fumA; fumarate hydratase subunit alpha [EC:4.2.1.2]	0	2	1
								K02191	cbiT; cobalt-precorrin-6B (C15)-methyltransferase [EC:2.1.1.196]	0	0	0		7	K01678	fumB; fumarate hydratase subunit beta [EC:4.2.1.2]	0	2	1
								K02224	cobB-cbiA; cobyrinic acid a,c-diamide synthase [EC:6.3.5.9 6.3.5.11]	0	2	0		8	K00026	MDH2; malate dehydrogenase [EC:1.1.1.37]	0	0	0
								K05934	cobJ, cbiH; precorrin-3B C17-methyltransferase [EC:2.1.1.131]	0	1	0		8	K00025	MDH1; malate dehydrogenase [EC:1.1.1.37]	0	0	0
								K05936	cobM, cbiF; precorrin-4/cobalt-precorrin-4 C11-methyltransferase [EC:2.1.1.133 2.1.1.271]	0	1	0		8	K00024	mdh; malate dehydrogenase [EC:1.1.1.37]	1	1	0
								K06042	cobH-cbiC; precorrin-8X/cobalt-precorrin-8 methylmutase [EC:5.4.99.61 5.4.99.60]	0	1	0		Key enzyme for Reductive TCA cycle
							M00119 Pantothenate biosynthesis, valine/L-aspartate => pantothenate								K15230	aclA; ATP-citrate lyase alpha-subunit [EC:2.3.3.8]	0	0	0
								K00826	ilvE; branched-chain amino acid aminotransferase [EC:2.6.1.42]	2	2	2			K15231	aclB; ATP-citrate lyase beta-subunit [EC:2.3.3.8]	0	0	0
								K00606	panB; 3-methyl-2-oxobutanoate hydroxymethyltransferase [EC:2.1.2.11]	0	1	0			K01648	ACLY; ATP citrate lyase [EC:2.3.3.8]	0	0	0
								K00077	panE, apbA; 2-dehydropantoate 2-reductase [EC:1.1.1.169]	0	0	0			K15232	ccsA; citryl-CoA synthetase large subunit [EC:6.2.1.18]	0	0	0
								K01579	panD; aspartate 1-decarboxylase [EC:4.1.1.11]	1	1	0			K15233	ccsB; citryl-CoA synthetase small subunit	0	0	0
								K01918	panC; pantoate--beta-alanine ligase [EC:6.3.2.1]	1	1	0			K15234	ccl; citryl-CoA lyase [EC:4.1.3.34]	0	0	0
								K13799	panC-cmk; pantoate ligase / CMP/dCMP kinase [EC:6.3.2.1 2.7.4.25]	0	0	0
							M00120 Coenzyme A biosynthesis, pantothenate => CoA [PATH:map00770]							Hydrogenases [EC: 1.12.-.-] [EC: 1.6.5.3] and Hyf
								K00867	coaA; type I pantothenate kinase [EC:2.7.1.33]	0	0	0		NAD	K18005	hoxF1; [NiFe] hydrogenase diaphorase moiety large subunit [EC:1.12.1.2]	0	0	0
								K03525	coaX; type III pantothenate kinase [EC:2.7.1.33]	1	1	1		NAD	K18006	hoxU1; [NiFe] hydrogenase diaphorase moiety small subunit [EC:1.12.1.2]	0	0	0
								K09680	coaW; type II pantothenate kinase [EC:2.7.1.33]	0	0	0		NAD	K18007	hoxY; NAD-reducing hydrogenase small subunit [EC:1.12.1.2]	0	0	0
								K01947	birA-coaX; biotin-[acetyl-CoA-carboxylase] ligase / type III pantothenate kinase [EC:6.3.4.15 2.7.1.33]	0	0	0		NAD	K00436	hoxH; NAD-reducing hydrogenase large subunit [EC:1.12.1.2]	0	1	1
								K01922	PPCS, COAB; phosphopantothenate---cysteine ligase (ATP) [EC:6.3.2.51]	0	0	0		hox	K05586	hoxE; bidirectional [NiFe] hydrogenase diaphorase subunit [EC:1.6.5.3]	0	0	0
								K21977	coaB; phosphopantothenate---cysteine ligase (CTP) [EC:6.3.2.5]	0	0	0		hox	K05587	hoxF; bidirectional [NiFe] hydrogenase diaphorase subunit [EC:1.6.5.3]	0	1	0
								K13038	coaBC, dfp; phosphopantothenoylcysteine decarboxylase / phosphopantothenate--cysteine ligase [EC:4.1.1.36 6.3.2.5]	0	1	1		hox	K05588	hoxU; bidirectional [NiFe] hydrogenase diaphorase subunit [EC:1.6.5.3]	0	0	0
								K01598	PPCDC, coaC; phosphopantothenoylcysteine decarboxylase [EC:4.1.1.36]	0	0	0		CytC3	K00437	hydB2; [NiFe] hydrogenase large subunit [EC:1.12.2.1]	0	0	0
								K02318	COASY; phosphopantetheine adenylyltransferase / dephospho-CoA kinase [EC:2.7.7.3 2.7.1.24]	0	0	0		CytC3	K18008	hydA2; [NiFe] hydrogenase small subunit [EC:1.12.2.1]	0	0	0
								K00954	coaD, kdtB; pantetheine-phosphate adenylyltransferase [EC:2.7.7.3]	1	1	1		NADP+	K17992	hndB; hydrogen dehydrogenase (NADP+) [EC:1.12.1.3]	0	0	0
								K02201	pantetheine-phosphate adenylyltransferase [EC:2.7.7.3]	0	0	0		NADP+	K17993	hydA; sulfhydrogenase subunit alpha [EC:1.12.1.3 1.12.1.5]	0	0	0
								K00859	coaE; dephospho-CoA kinase [EC:2.7.1.24]	1	1	1		NADP+	K17994	hydD; sulfhydrogenase subunit delta [EC:1.12.1.3 1.12.1.5]	0	0	0
							M00123 Biotin biosynthesis, pimeloyl-ACP/CoA => biotin							NAD, Fd	K17997	hydA1; iron-hydrogenase subunit alpha [EC:1.12.1.4]	0	0	0
								K00652	bioF; 8-amino-7-oxononanoate synthase [EC:2.3.1.47]	0	1	0		NAD, Fd	K17998	hydB1; iron-hydrogenase subunit beta [EC:1.12.1.4]	0	0	0
								K00833	bioA; adenosylmethionine---8-amino-7-oxononanoate aminotransferase [EC:2.6.1.62]	0	1	0		NAD, Fd	K17999	hydG1; iron-hydrogenase subunit gamma [EC:1.12.1.4]	0	0	0
								K19563	bioA, bioK; lysine---8-amino-7-oxononanoate aminotransferase [EC:2.6.1.105]	0	0	0		NAD(P)+	K17993	hydA; sulfhydrogenase subunit alpha [EC:1.12.1.3 1.12.1.5]	0	0	0
								K19562	BIO3-BIO1; bifunctional dethiobiotin synthetase / adenosylmethionine---8-amino-7-oxononanoate aminotransferase [EC:6.3.3.3 2.6.1.62]	0	0	0		NAD(P)+	K17994	hydD; sulfhydrogenase subunit delta [EC:1.12.1.3 1.12.1.5]	0	0	0
								K01935	bioD; dethiobiotin synthetase [EC:6.3.3.3]	0	1	0		Acceptor	K06281	vhtA/hyaB/hybC; hydrogenase large subunit [EC:1.12.99.6]	0	2	1
								K01012	bioB; biotin synthase [EC:2.8.1.6]	0	2	0		Acceptor	K06282	vhtG/hyaA/hybO; hydrogenase small subunit [EC:1.12.99.6]	0	2	1
							M00572 Pimeloyl-ACP biosynthesis, BioC-BioH pathway, malonyl-ACP => pimeloyl-ACP							1.12.2.-	K00438	vhtC; F420-nonreducing hydrogenase [EC:1.12.2.-]	0	0	0
								K02169	bioC; malonyl-CoA O-methyltransferase [EC:2.1.1.197]	0	1	0		1.12.2.-	K14068	vhoA; F420-nonreducing hydrogenase I, large subunit [EC:1.12.2.-]	0	0	0
								K00647	fabB; 3-oxoacyl-[acyl-carrier-protein] synthase I [EC:2.3.1.41]	0	0	0		1.12.2.-	K14069	vhoC; F420-nonreducing hydrogenase I, cytochrome b subunit [EC:1.12.2.-]	0	0	0
								K09458	fabF; 3-oxoacyl-[acyl-carrier-protein] synthase II [EC:2.3.1.179]	1	2	3		1.12.2.-	K14070	vhoG; F420-nonreducing hydrogenase I [EC:1.12.2.-]	0	0	0
								K00059	fabG; 3-oxoacyl-[acyl-carrier protein] reductase [EC:1.1.1.100]	4	2	15		Quinone	K05911	quinone-reactive Ni/Fe-hydrogenase [EC:1.12.5.1]	0	0	0
								K02372	fabZ; 3-hydroxyacyl-[acyl-carrier-protein] dehydratase [EC:4.2.1.59]	0	1	1		Quinone	K05922	hydB3; quinone-reactive Ni/Fe-hydrogenase large subunit [EC:1.12.5.1]	0	0	0
								K00208	fabI; enoyl-[acyl-carrier protein] reductase I [EC:1.3.1.9 1.3.1.10]	0	0	1		Quinone	K05927	hydA3; quinone-reactive Ni/Fe-hydrogenase small subunit [EC:1.12.5.1]	0	0	0
								K02170	bioH; pimeloyl-[acyl-carrier protein] methyl ester esterase [EC:3.1.1.85]	0	0	0		Fd	K00532	ferredoxin hydrogenase [EC:1.12.7.2]	0	0	0
								K09789	bioG; pimeloyl-[acyl-carrier protein] methyl ester esterase [EC:3.1.1.85]	0	0	0		Fd	K00533	ferredoxin hydrogenase large subunit [EC:1.12.7.2]	0	0	0
								K19560	bioK; pimeloyl-[acyl-carrier protein] methyl ester esterase [EC:3.1.1.85]	0	0	0		Fd	K00534	ferredoxin hydrogenase small subunit [EC:1.12.7.2]	0	0	0
								K19561	bioJ; pimeloyl-[acyl-carrier protein] methyl ester esterase [EC:3.1.1.85]	0	0	0		Fd	K06441	ferredoxin hydrogenase gamma subunit [EC:1.12.7.2]	0	0	0
							M00115 NAD biosynthesis, aspartate => NAD							Fd	K18016	mbhL; membrane-bound hydrogenase subunit alpha [EC:1.12.7.2]	0	0	1
								K00278	nadB; L-aspartate oxidase [EC:1.4.3.16]	0	1	1		Fd	K18017	mbhK; membrane-bound hydrogenase subunit beta [EC:1.12.7.2]	0	0	1
								K03517	nadA; quinolinate synthase [EC:2.5.1.72]	1	1	1		Fd	K18023	mbhJ; membrane-bound hydrogenase subunit mbhJ [EC:1.12.7.2]	0	0	0
								K00767	nadC, QPRT; nicotinate-nucleotide pyrophosphorylase (carboxylating) [EC:2.4.2.19]	1	1	1		F420	K00440	frhA; coenzyme F420 hydrogenase alpha subunit [EC:1.12.98.1]	0	0	0
								K00969	nadD; nicotinate-nucleotide adenylyltransferase [EC:2.7.7.18]	1	1	1		F420	K00441	frhB; coenzyme F420 hydrogenase beta subunit [EC:1.12.98.1]	0	0	1
								K06210	NMNAT; nicotinamide mononucleotide adenylyltransferase [EC:2.7.7.1 2.7.7.18]	0	0	0		F420	K00443	frhG; coenzyme F420 hydrogenase gamma subunit [EC:1.12.98.1]	0	0	0
								K01916	nadE; NAD+ synthase [EC:6.3.1.5]	0	2	0		MP	K13942	hmd; 5,10-methenyltetrahydromethanopterin hydrogenase [EC:1.12.98.2]	0	0	0
								K01950	NADSYN1, QNS1, nadE; NAD+ synthase (glutamine-hydrolysing) [EC:6.3.5.1]	1	0	1		Sulfur	K17995	hydG; sulfhydrogenase subunit gamma (sulfur reductase) [EC:1.12.98.4]	0	0	0
							M00126 Tetrahydrofolatebiosynthesis,GTP=>THF							Sulfur	K17996	hydB; sulfhydrogenase subunit beta (sulfur reductase) [EC:1.12.98.4]	1	0	0
								K01495	GCH1, folE; GTP cyclohydrolase IA [EC:3.5.4.16]	1	1	0		Uptake	K14126	mvhA/vhuA/vhcA; F420-non-reducing hydrogenase subunit A [EC:1.12.99.-]	0	0	0
								K09007	folE2; GTP cyclohydrolase IB [EC:3.5.4.16]	0	0	0		Uptake	K14127	mvhD/vhuD/vhcD ; F420-non-reducing hydrogenase iron-sulfur subunit D [EC:1.12.99.-]	0	2	0
								K01077	phoA, phoB; alkaline phosphatase [EC:3.1.3.1]	1	0	0		Uptake	K14128	mvhG/vhuG/vhcG; F420-non-reducing hydrogenase subunit G [EC:1.12.99.-]	0	1	1
								K01113	phoD; alkaline phosphatase D [EC:3.1.3.1]	0	0	0		hyf	K12136	hyfA; hydrogenase-4 component A [EC:1.-.-.-]	0	0	0
								K08310	nudB, ntpA; dihydroneopterin triphosphate diphosphatase [EC:3.6.1.67]	0	0	0		hyf	K12137	hyfB; hydrogenase-4 component B [EC:1.-.-.-]	0	0	0
								K19965	folQ; dihydroneopterin triphosphate pyrophosphohydrolase [EC:3.6.1.67]	0	0	0		hyf	K12138	hyfC; hydrogenase-4 component C [EC:1.-.-.-]	0	0	0
								K13939	FOL1; dihydroneopterin aldolase / 2-amino-4-hydroxy-6-hydroxymethyldihydropteridine diphosphokinase / dihydropteroate synthase [EC:4.1.2.25 2.7.6.3 2.5.1.15]	0	0	0		hyf	K12139	hyfD; hydrogenase-4 component D [EC:1.-.-.-]	0	0	0
								K13940	sulD; dihydroneopterin aldolase / 2-amino-4-hydroxy-6-hydroxymethyldihydropteridine diphosphokinase [EC:4.1.2.25 2.7.6.3]	0	0	0		hyf	K12140	hyfE; hydrogenase-4 component E [EC:1.-.-.-]	0	0	0
								K01633	folB; 7,8-dihydroneopterin aldolase/epimerase/oxygenase [EC:4.1.2.25 5.1.99.8 1.13.11.81]	0	1	0		hyf	K12141	hyfF; hydrogenase-4 component F [EC:1.-.-.-]	0	0	0
								K13939	FOL1; dihydroneopterin aldolase / 2-amino-4-hydroxy-6-hydroxymethyldihydropteridine diphosphokinase / dihydropteroate synthase [EC:4.1.2.25 2.7.6.3 2.5.1.15]	0	0	0		hyf	K12142	hyfG; hydrogenase-4 component G [EC:1.-.-.-]	0	0	0
								K13940	sulD; dihydroneopterin aldolase / 2-amino-4-hydroxy-6-hydroxymethyldihydropteridine diphosphokinase [EC:4.1.2.25 2.7.6.3]	0	0	0		hyf	K12144	hyfI; hydrogenase-4 component I [EC:1.-.-.-]	0	0	0
								K00950	folK; 2-amino-4-hydroxy-6-hydroxymethyldihydropteridine diphosphokinase [EC:2.7.6.3]	1	1	1		hyf	K12145	hyfJ; hydrogenase-4 component J [EC:1.-.-.-]	0	0	0
								K13941	folKP; 2-amino-4-hydroxy-6-hydroxymethyldihydropteridine diphosphokinase / dihydropteroate synthase [EC:2.7.6.3 2.5.1.15]	0	0	0		ech	K14086	echA; ech hydrogenase subunit A	0	1	0
								K13939	FOL1; dihydroneopterin aldolase / 2-amino-4-hydroxy-6-hydroxymethyldihydropteridine diphosphokinase / dihydropteroate synthase [EC:4.1.2.25 2.7.6.3 2.5.1.15]	0	0	0		ech	K14087	echB; ech hydrogenase subunit B	0	1	0
								K00796	folP; dihydropteroate synthase [EC:2.5.1.15]	1	1	1		ech	K14088	echC; ech hydrogenase subunit C	0	0	0
								K13941	folKP; 2-amino-4-hydroxy-6-hydroxymethyldihydropteridine diphosphokinase / dihydropteroate synthase [EC:2.7.6.3 2.5.1.15]	0	0	0		ech	K14089	echD; ech hydrogenase subunit D	0	1	0
								K11754	folC; dihydrofolate synthase / folylpolyglutamate synthase [EC:6.3.2.12 6.3.2.17]	1	1	1		ech	K14090	echE; ech hydrogenase subunit E	0	1	0
								K20457	DHFS; dihydrofolate synthase [EC:6.3.2.12]	0	0	0		ech	K14091	echF; ech hydrogenase subunit F	0	0	0
								K00287	DHFR, folA; dihydrofolate reductase [EC:1.5.1.3]	0	0	0		echA	K14092	ehaA; energy-converting hydrogenase A subunit A	0	0	0
								K13998	DHFR-TS; dihydrofolate reductase / thymidylate synthase [EC:1.5.1.3 2.1.1.45]	0	0	0		echA	K14093	ehaB; energy-converting hydrogenase A subunit B	0	0	0
														echA	K14094	ehaC; energy-converting hydrogenase A subunit C	0	0	0
														echA	K14095	ehaD; energy-converting hydrogenase A subunit D	0	0	0
														echA	K14096	ehaE; energy-converting hydrogenase A subunit E	0	0	0
														echA	K14097	ehaF; energy-converting hydrogenase A subunit F	0	0	0
														echA	K14098	ehaG; energy-converting hydrogenase A subunit G	0	0	0
														echA	K14099	ehaH; energy-converting hydrogenase A subunit H	0	0	0
														echA	K14100	ehaI; energy-converting hydrogenase A subunit I	0	0	0
														echA	K14101	ehaJ; energy-converting hydrogenase A subunit J	0	0	0
														echA	K14102	ehaK; energy-converting hydrogenase A subunit K	0	0	0
														echA	K14103	ehaL; energy-converting hydrogenase A subunit L	0	0	0
														echA	K14104	ehaM; energy-converting hydrogenase A subunit M	0	0	0
														echA	K14105	ehaN; energy-converting hydrogenase A subunit N	0	0	0
														echA	K14106	ehaO; energy-converting hydrogenase A subunit O	0	0	0
														echA	K14107	ehaP; energy-converting hydrogenase A subunit P	0	0	0
														echA	K14108	ehaQ; energy-converting hydrogenase A subunit Q	0	0	0
														echA	K14109	ehaR; energy-converting hydrogenase A subunit R	0	0	0
														echB	K14110	ehbA; energy-converting hydrogenase B subunit A	0	0	0
														echB	K14111	ehbB; energy-converting hydrogenase B subunit B	0	0	0
														echB	K14112	ehbC; energy-converting hydrogenase B subunit C	0	0	0
														echB	K14113	ehbD; energy-converting hydrogenase B subunit D	0	0	0
														echB	K14114	ehbE; energy-converting hydrogenase B subunit E	0	0	0
														echB	K14115	ehbF; energy-converting hydrogenase B subunit F	0	0	0
														echB	K14116	ehbG; energy-converting hydrogenase B subunit G	0	0	0
														echB	K14117	ehbH; energy-converting hydrogenase B subunit H	0	0	0
														echB	K14118	ehbI; energy-converting hydrogenase B subunit I	0	0	0
														echB	K14119	ehbJ; energy-converting hydrogenase B subunit J	0	0	0
														echB	K14120	ehbK; energy-converting hydrogenase B subunit K	0	0	0
														echB	K14121	ehbL; energy-converting hydrogenase B subunit L	0	0	0
														echB	K14122	ehbM; energy-converting hydrogenase B subunit M	0	0	0
														echB	K14123	ehbN; energy-converting hydrogenase B subunit N	0	0	0
														echB	K14124	ehbO; energy-converting hydrogenase B subunit O	0	0	0
														echB	K14125	ehbP; energy-converting hydrogenase B subunit P	0	0	0
														Hydrogenase maturation factor
															K04656	hypF; hydrogenase maturation protein HypF	0	1	1
															K04653	hypC; hydrogenase expression/formation protein HypC	0	1	0
															K04654	hypD; hydrogenase expression/formation protein HypD	0	1	1
															K04651	hypA, hybF; hydrogenase nickel incorporation protein HypA/HybF	0	1	1
															K04652	hypB; hydrogenase nickel incorporation protein HypB	0	1	1
															K04655	hypE; hydrogenase expression/formation protein HypE	0	1	1
														TCA cycle-Glycolysis associated accessory genes
														Pyruvate metabolism
														Pyr <--> Ac	K00156	poxB; pyruvate dehydrogenase (quinone) [EC:1.2.5.1]	0	0	0
														Pyr <--> Ac-P	K00158	poxL; pyruvate oxidase [EC:1.2.3.3]	0	0	0
														Pyr <--> For,AcCoA	K00656	pflD; formate C-acetyltransferase [EC:2.3.1.54]	2	0	1
														Pyr,ATP<-->PyrP	K01007	ppsA; pyruvate, water dikinase [EC:2.7.9.2]	0	1	1
														Pyr,ATP<-->PyrP	K01006	ppdK; pyruvate,orthophosphate dikinase [EC:2.7.9.1]	1	1	1
														Pry-->OxaAce	K01958	pyc; pyruvate carboxylase [EC:6.4.1.1]	0	0	1
														Pry-->OxaAce	K01960	pycB; pyruvate carboxylase subunit B [EC:6.4.1.1]	2	1	2
														Mal --> Pyr, NADH	K00029	maeB; malate dehydrogenase (oxaloacetate-decarboxylating)(NADP+) [EC:1.1.1.40]	0	0	0
														Pyr <-->AcCoA,Fd	K00163	aceE; pyruvate dehydrogenase E1 component [EC:1.2.4.1]; pyruvate dehydrogenase E1 component [EC:1.2.4.1]	0	0	0
														Pyr <-->AcCoA,Fd	K00161	pdhA; pyruvate dehydrogenase E1 component subunit alpha [EC:1.2.4.1]	0	0	0
														Pyr <-->AcCoA,Fd	K00162	pdhB; pyruvate dehydrogenase E1 component subunit beta [EC:1.2.4.1]	0	0	0
														Pyr <-->AcCoA,Fd	K00627	pdhC; pyruvate dehydrogenase E2 component (dihydrolipoamide acetyltransferase) [EC:2.3.1.12]	0	0	0
														Pyr <-->AcCoA,Fd	K00382	pdhD; dihydrolipoamide dehydrogenase [EC:1.8.1.4]	0	0	2
														Pyr <-->AcCoA,Fd	K00169	porA; pyruvate ferredoxin oxidoreductase, alpha subunit [EC:1.2.7.1]	1	2	2
														Pyr <-->AcCoA,Fd	K00170	porB; pyruvate ferredoxin oxidoreductase, beta subunit [EC:1.2.7.1]	1	2	2
														Pyr <-->AcCoA,Fd	K00171	porD; pyruvate ferredoxin oxidoreductase, delta subunit [EC:1.2.7.1]	0	1	2
														Pyr <-->AcCoA,Fd	K00172	porG; pyruvate ferredoxin oxidoreductase, gamma subunit [EC:1.2.7.1]	1	1	2
														Pyr <-->AcCoA,Fd	K03737	nifJ; putative pyruvate-flavodoxin oxidoreductase [EC:1.2.7.-]	0	0	0
														Acetate assimilation or production
														Ac <--> Cat+	K14393	actP; cation/acetate symporter	0	2	0
														Ac-transport?	K07034	acetate transporter, putative	0	0	1
														Ac-P <--> Ac	K01512	acyP; acylphosphatase [EC:3.6.1.7]	1	1	1
														Ac-P <--> Ac	K00925	ackA; acetate kinase [EC:2.7.2.1]	0	0	0
														AcCoA <--> Ac-P	K13788	pta; phosphate acetyltransferase [EC:2.3.1.8]	0	0	0
														AcCoA <--> Ac-P	K00625	pta; phosphate acetyltransferase [EC:2.3.1.8]	0	0	0
														AcCoA --> Ac	K01067	ACH1; acetyl-CoA hydrolase [EC:3.1.2.1]	0	0	0
														Ac --> AcCoA	K01905	acetyl-CoA synthetase (ADP-forming)	1	1	6
														Ac --> AcCoA	K01895	ACSS; acetyl-CoA synthetase [EC:6.2.1.1]	0	1	2
														Ethanol assimilation or production
														AcAld <--> EtOH	K00001	adh; alcohol dehydrogenase [EC:1.1.1.1]	0	0	0
														AcAld <--> EtOH	K00121	adhC; S-(hydroxymethyl)glutathione dehydrogenase / alcohol dehydrogenase [EC:1.1.1.284 1.1.1.1]	0	0	0
														AcAld <--> EtOH	K04072	adhE; acetaldehyde dehydrogenase / alcohol dehydrogenase [EC:1.2.1.10 1.1.1.1]	0	1	0
														AcAld <--> EtOH	K11440	gbsB; choline dehydrogenase [EC:1.1.1.1]	0	0	0
														AcAld <--> EtOH	K13951	ADH1_7; alcohol dehydrogenase 1/7 [EC:1.1.1.1]	0	0	0
														AcAld <--> EtOH	K13952	ADH6; alcohol dehydrogenase 6 [EC:1.1.1.1]	0	0	0
														AcAld <--> EtOH	K13953	adhP; alcohol dehydrogenase, propanol-preferring [EC:1.1.1.1]	0	0	1
														AcAld <--> EtOH	K13954	yiaY; alcohol dehydrogenase [EC:1.1.1.1]	2	1	0
														AcAld <--> EtOH	K13980	ADH4; alcohol dehydrogenase 4 [EC:1.1.1.1]	0	0	0
														AcCoA <--> AcAld	K00132	acetaldehyde dehydrogenase (acetylating) [EC:1.2.1.10]	0	0	0
														AcCoA <--> AcAld	K04072	adhE; acetaldehyde dehydrogenase / alcohol dehydrogenase [EC:1.2.1.10 1.1.1.1]	0	1	0
														AcCoA <--> AcAld	K04073	mhpF; acetaldehyde dehydrogenase [EC:1.2.1.10]	0	0	0
														AcCoA <--> AcAld	K04021	eutE; aldehyde dehydrogenase	0	0	0
														AcAld <--> Ac	K00128	aldehyde dehydrogenase (NAD+) [EC:1.2.1.3]	0	0	1
														AcAld <--> Ac	K14085	ALDH7A1; aldehyde dehydrogenase family 7 member A1 [EC:1.2.1.31 1.2.1.8 1.2.1.3]	0	0	0
														AcAld <--> Ac	K00149	ALDH9A1; aldehyde dehydrogenase family 9 member A1 [EC:1.2.1.47 1.2.1.3]	0	0	0
														Lactate assimilation or production
														Lac-transport	K03303	TC.LCTP; lactate transporter, LctP family	0	1	0
														Pyr -->LacF	K00016	Ldh; L-lactate dehydrogenase [EC:1.1.1.27]	0	1	0
														Pyr -->LacF	K03777	dld; D-lactate dehydrogenase [EC:1.1.1.28]	0	0	0
														Pyr -->LacF	K03778	ldhA; D-lactate dehydrogenase [EC:1.1.1.28]	0	0	0
														Pyr -->LacF	K18928	lldE; L-lactate dehydrogenase complex protein LldE	0	0	0
														Pyr -->LacF	K18929	lldF; L-lactate dehydrogenase complex protein LldF	0	0	0
														Pyr -->LacF	K18930	dld; D-lactate dehydrogenase	0	0	0
														Pyr -->LacF	K00102	dld; D-lactate dehydrogenase (cytochrome) [EC:1.1.2.4]	0	0	0
														Lac-->Pyr	K00101	lldD; L-lactate dehydrogenase (cytochrome) [EC:1.1.2.3]	0	0	0
														Propionate assimilation or production (methlmalonyl-CoA pathway from SucCoA)
														SucCoA <--> MMCoA	K01849	mcmA2; methylmalonyl-CoA mutase, C-terminal domain [EC:5.4.99.2]	0	0	2
														SucCoA <--> MMCoA	K01848	mcmA1; methylmalonyl-CoA mutase, N-terminal domain [EC:5.4.99.2]	0	0	2
														SucCoA <--> MMCoA	K01847	MUT; methylmalonyl-CoA mutase [EC:5.4.99.2]	0	0	0
														MMCoA R<-->S	K05606	MCEE, epi; methylmalonyl-CoA/ethylmalonyl-CoA epimerase [EC:5.1.99.1]	0	0	2
														MMCoA R<-->S	K01965	PCCA, pccA; propionyl-CoA carboxylase alpha chain [EC:6.4.1.3]	0	0	0
														ProCoA <--> MMCoA	K01966	pccB; propionyl-CoA carboxylase beta chain [EC:6.4.1.3]	1	0	1
														AcCoA <->ProCoA	K01026	pct; propionate CoA-transferase [EC:2.8.3.1]	0	0	0
														AcCoA <->SucCoA	K18118	aarC, cat1; succinyl-CoA:acetate CoA-transferase [EC:2.8.3.18]	0	0	0
														AcCoA <-->X-CoA	K01039	gctA; glutaconate CoA-transferase, subunit A [EC:2.8.3.12]	0	0	0
														NH4 assimilation to amino acid metabolism
														NH4 Pyr-->Glu	K00262	gdhA; glutamate dehydrogenase (NADP+) [EC:1.4.1.4]	0	0	0
														NH4 Pyr-->Glu	K00261	glutamate dehydrogenase (NAD(P)+) [EC:1.4.1.3]	1	0	1
														NH4 Pyr-->Glu	K15371	GDH2; glutamate dehydrogenase [EC:1.4.1.2]	0	0	0
														Anaerobic sulfur metabolism associated accessory genes
														SO4 permease	K03321	SULP; sulfate permease, SulP family	0	0	0
														H2S --> S	K00540	sqr; sulfide:quinone oxidoreductase (EC:1.-.-.-)	0	0	0
														H2S --> S	K17218	sqr; sulfide:quinone oxidoreductase [EC:1.8.5.-]	0	0	0
														H2S --> S	K00185	polysulfide reductase NrfD, prokaryotic molybdopterin-containing oxidoreductase family, membrane subunit	0	0	0
														SO3 --> SO4	K15553	soxC, ssuA; sulfonate transport system substrate-binding protein	0	0	0
														SO3 --> SO4	K00387	SUOX; sulfite oxidase [EC:1.8.3.1]	0	0	0
														S --> SO3	K16952	sor; sulfur oxygenase/reductase [EC:1.13.11.55]	0	0	0
														S --> H2S	K17219	sreA; sulfur reductase molybdopterin subunit	0	0	0
														S --> H2S	K17220	sreB; sulfur reductase FeS subunit	0	0	0
														S --> H2S	K17221	sreC; sulfur reductase membrane anchor	0	0	0
														S --> SO3	K17222	soxA1; sulfur-oxidizing protein SoxA	0	0	0
														S --> SO3	K17223	soxX; sulfur-oxidizing protein SoxX	0	0	0
														S --> SO3	K17224	soxB1; sulfur-oxidizing protein SoxB	0	0	0
														S --> SO3	K17226	soxY; sulfur-oxidizing protein SoxY	0	0	0
														S --> SO3	K17227	soxZ; sulfur-oxidizing protein SoxZ	0	0	0
														S --> H2S	K17725	ETHE1; sulfur dioxygenase [EC:1.13.11.18]	0	0	0
														S --> H2S	K17995	hydG; sulfhydrogenase subunit gamma (sulfur reductase) [EC:1.12.98.4]	0	0	0
														S --> H2S	K17996	hydB; sulfhydrogenase subunit beta (sulfur reductase) [EC:1.12.98.4]	1	0	0
														S-S <--> HS-SH	K03388	hdrA; heterodisulfide reductase subunit A [EC:1.8.98.1]	2	4	4
														S-S <--> HS-SH	K14127	mvhD/vhuD/vhcD ; F420-non-reducing hydrogenase iron-sulfur subunit D [EC:1.12.99.-]	0	2	0
														S2O3 <--> SO3	K01011	TST, MPST, sseA; thiosulfate/3-mercaptopyruvate sulfurtransferase [EC:2.8.1.1 2.8.1.2]	0	0	0
														S2O3 <--> SO3	K02439	glpE; thiosulfate sulfurtransferase [EC:2.8.1.1]	0	0	0
														S2O3 <--> SO3/H2S	K08352	phsA; psrA; thiosulfate reductase / polysulfide reductase chain A [EC:1.-.-.-]	0	0	0
														S2O3 <--> SO3/H2S	K08353	phsB; thiosulfate reductase electron transport protein	0	0	0
														S2O3 <--> SO3/H2S	K08354	phsC; thiosulfate reductase cytochrome b subunit	0	0	0
														M00087 beta-Oxidation [PATH:map00071]
															K00232	ACOX1, ACOX3; acyl-CoA oxidase [EC:1.3.3.6]	0	0	0
															K00249	ACADM, acd; acyl-CoA dehydrogenase [EC:1.3.8.7]	0	0	2
															K00255	ACADL; long-chain-acyl-CoA dehydrogenase [EC:1.3.8.8]	0	0	0
															K06445	fadE; acyl-CoA dehydrogenase [EC:1.3.99.-]	0	0	0
															K09479	ACADVL; very long chain acyl-CoA dehydrogenase [EC:1.3.8.9]	0	0	0
															K01692	paaF, echA; enoyl-CoA hydratase [EC:4.2.1.17]	0	0	0
															K07511	ECHS1; enoyl-CoA hydratase [EC:4.2.1.17]	0	0	0
															K13767	ysiB, fadB; enoyl-CoA hydratase [EC:4.2.1.17]	0	0	0
															K00022	HADH; 3-hydroxyacyl-CoA dehydrogenase [EC:1.1.1.35]	0	0	0
															K07516	fadN; 3-hydroxyacyl-CoA dehydrogenase [EC:1.1.1.35]	0	0	0
															K01825	fadB; 3-hydroxyacyl-CoA dehydrogenase / enoyl-CoA hydratase / 3-hydroxybutyryl-CoA epimerase / enoyl-CoA isomerase [EC:1.1.1.35 4.2.1.17 5.1.2.3 5.3.3.8]	0	0	0
															K01782	fadJ; 3-hydroxyacyl-CoA dehydrogenase / enoyl-CoA hydratase / 3-hydroxybutyryl-CoA epimerase [EC:1.1.1.35 4.2.1.17 5.1.2.3]	0	0	0
															K07514	EHHADH; enoyl-CoA hydratase / 3-hydroxyacyl-CoA dehydrogenase / 3,2-trans-enoyl-CoA isomerase [EC:4.2.1.17 1.1.1.35 5.3.3.8]	0	0	0
															K07515	HADHA; enoyl-CoA hydratase / long-chain 3-hydroxyacyl-CoA dehydrogenase [EC:4.2.1.17 1.1.1.211]	0	0	0
															K10527	MFP2; enoyl-CoA hydratase/3-hydroxyacyl-CoA dehydrogenase [EC:4.2.1.17 1.1.1.35 1.1.1.211]	0	0	0
															K00632	fadA; acetyl-CoA acyltransferase [EC:2.3.1.16]	0	0	0
															K07508	ACAA2; acetyl-CoA acyltransferase 2 [EC:2.3.1.16]	0	0	0
															K07509	HADHB; acetyl-CoA acyltransferase [EC:2.3.1.16]	0	0	0
															K07513	ACAA1; acetyl-CoA acyltransferase 1 [EC:2.3.1.16]	0	0	0
														M00236 Putative polar amino acid transport system [BR:ko02000]
															K02030	ABC.PA.S; polar amino acid transport system substrate-binding protein	0	1	0
															K02029	ABC.PA.P; polar amino acid transport system permease protein	0	1	0
															K02028	ABC.PA.A; polar amino acid transport system ATP-binding protein [EC:3.6.3.21]	0	1	0
														M00237 Branched-chain amino acid transport system [PATH:map02010] [BR:ko02000]
															K01999	livK; branched-chain amino acid transport system substrate-binding protein	0	3	3
															K01997	livH; branched-chain amino acid transport system permease protein	0	3	4
															K01998	livM; branched-chain amino acid transport system permease protein	0	3	3
															K01995	livG; branched-chain amino acid transport system ATP-binding protein	0	3	4
															K01996	livF; branched-chain amino acid transport system ATP-binding protein	0	3	3
														M00239 Peptides/nickel transport system [PATH:map02010] [BR:ko02000]
															K02035	ABC.PE.S; peptide/nickel transport system substrate-binding protein	0	2	4
															K02033	ABC.PE.P; peptide/nickel transport system permease protein	0	1	4
															K02034	ABC.PE.P1; peptide/nickel transport system permease protein	0	1	3
															K02031	ABC.PE.A; peptide/nickel transport system ATP-binding protein	0	1	2
															K02032	ABC.PE.A1; peptide/nickel transport system ATP-binding protein	0	1	2
														Alkaliphile marker genes
															K00570	pmtA; phosphatidylethanolamine/phosphatidyl-N-methylethanolamine N-methyltransferase [EC:2.1.1.17 2.1.1.71]	0	0	0
															K01006	ppdK; pyruvate,orthophosphate dikinase [EC:2.7.9.1]	1	1	1
															K01077	phoA, phoB; alkaline phosphatase [EC:3.1.3.1]	1	0	0
															K07301	yrbG; cation:H+ antiporter	1	2	0
															K03324	yjbB; phosphate:Na+ symporter	0	2	0
															K05565	mnhA/mrpA; multicomponent Na+:H+ antiporter subunit A	0	0	1
															K05566	mnhB/mrpB; multicomponent Na+:H+ antiporter subunit B	3	2	1
															K05567	mnhC/mrpC; multicomponent Na+:H+ antiporter subunit C	1	1	1
															K05568	mnhD/mrpD; multicomponent Na+:H+ antiporter subunit D	3	3	1
															K05569	mnhE/mrpE; multicomponent Na+:H+ antiporter subunit E	1	1	1
															K05570	mnhF/mrpF; multicomponent Na+:H+ antiporter subunit F	1	1	1
															K03548	perM; putative permease	0	0	0
															K07086	Predicted permease	0	1	0
															K01934	5-formyltetrahydrofolate cyclo-ligase [EC:6.3.3.2]	1	1	0
															K03525	coaX; type III pantothenate kinase [EC:2.7.1.33]	1	1	1
															K03741	arsC; arsenate reductase [EC:1.20.4.1]	0	0	1
															K04027	eutM; ethanolamine utilization protein EutM	0	0	0
															K07133	COG1373 Predicted ATPase (AAA+ superfamily)	0	0	0
															K07339	COG1724 Predicted periplasmic or secreted lipoprotein	0	0	0
															K12264	norV; anaerobic nitric oxide reductase flavorubredoxin	0	0	0
														Sodium dependency
															K02556	motA/pomA; chemotaxis protein MotA, flagellar motor protein PomA	0	1	0
															K02557	motB/pomB; chemotaxis protein MotB, flagellar motor protein PomB	0	1	0
															K00351	nqrF; Na+-transporting NADH:ubiquinone oxidoreductase subunit F [EC:1.6.5.-]	0	0	0
															K00350	nqrE; Na+-transporting NADH:ubiquinone oxidoreductase subunit E [EC:1.6.5.-]	0	0	0
															K00349	nqrD; Na+-transporting NADH:ubiquinone oxidoreductase subunit D [EC:1.6.5.-]	0	0	0
															K00348	nqrC; Na+-transporting NADH:ubiquinone oxidoreductase subunit C [EC:1.6.5.-]	0	0	0
															K00347	nqrB; Na+-transporting NADH:ubiquinone oxidoreductase subunit B [EC:1.6.5.-]	0	0	0
															K00346	nqrA; Na+-transporting NADH:ubiquinone oxidoreductase subunit B [EC:1.6.5.-]	0	0	0
														CO2 -->CO3
															K01672	carbonic anhydrase [EC:4.2.1.1]	0	0	0
															K01673	cynT, can; carbonic anhydrase [EC:4.2.1.1]	0	0	0
															K01674	cah; carbonic anhydrase [EC:4.2.1.1]	0	0	0
														CRISPR gene cluster
															K07012	cas3; CRISPR-associated endonuclease/helicase Cas3 [EC:3.1.-.- 3.6.4.-]	0	2	0
															K07016	csm1, cas10; CRISPR-associated protein Csm1	0	0	0
															K07061	cmr1; CRISPR-associated protein Cmr1	0	1	0
															K07725	csa3; CRISPR-associated protein Csa3	0	0	0
															K09000	cmr4; CRISPR-associated protein Cmr4	0	1	0
															K09002	csm3; CRISPR-associated protein Csm3	0	2	0
															K09127	cmr3; CRISPR-associated protein Cmr3	0	1	0
															K09951	cas2; CRISPR-associated protein Cas2	0	2	0
															K09952	csn1, cas9; CRISPR-associated endonuclease Csn1 [EC:3.1.-.-]	0	0	0
															K15342	cas1; CRISP-associated protein Cas1	0	1	0
															K19046	casB, cse2; CRISPR system Cascade subunit CasB	0	0	0
															K19074	csa2; CRISPR-associated protein Csa2	0	0	0
															K19075	cst2, cas7; CRISPR-associated protein Cst2	0	2	0
															K19076	cmr2, cas10; CRISPR-associated protein Cmr2	0	1	0
															K19085	csa1; CRISPR-associated protein Csa1	0	1	0
															K19086	csa4, cas8a2; CRISPR-associated protein Csa4	0	0	0
															K19087	csa5; CRISPR-associated protein Csa5	0	0	0
															K19088	cst1, cas8a; CRISPR-associated protein Cst1	0	1	0
															K19089	cas5a_b_c; CRISPR-associated protein Cas5a/b/c	0	0	0
															K19090	cas5t; CRISPR-associated protein Cas5t	0	1	0
															K19091	cas6; CRISPR-associated endoribonuclease Cas6 [EC:3.1.-.-]	0	1	0
															K19114	csh1; CRISPR-associated protein Csh1	0	0	0
															K19115	csh2; CRISPR-associated protein Csh2	0	0	0
															K19116	cas5h; CRISPR-associated protein Cas5h	0	0	0
															K19117	csd1, cas8c; CRISPR-associated protein Csd1	0	0	0
															K19118	csd2, cas7; CRISPR-associated protein Csd2	0	0	0
															K19119	cas5d; CRISPR-associated protein Cas5d	0	0	0
															K19120	csc1; CRISPR-associated protein Csc1	0	0	0
															K19121	csc2; CRISPR-associated protein Csc2	0	0	0
															K19122	csc3; CRISPR-associated protein Csc3	0	0	0
															K19123	casA, cse1; CRISPR system Cascade subunit CasA	0	0	0
															K19124	casC, cse4; CRISPR system Cascade subunit CasC	0	0	0
															K19125	casD, cse5; CRISPR system Cascade subunit CasD	0	0	0
															K19126	casE, cse3; CRISPR system Cascade subunit CasE	0	0	0
															K19127	csy1; CRISPR-associated protein Csy1	0	0	0
															K19128	csy2; CRISPR-associated protein Csy2	0	0	0
															K19129	csy3; CRISPR-associated protein Csy3	0	0	0
															K19130	csy4, cas6f; CRISPR-associated endonuclease Csy4 [EC:3.1.-.-]	0	0	0
															K19131	csb1; CRISPR-associated protein Csb1	0	0	0
															K19132	csb2; CRISPR-associated protein Csb2	0	0	0
															K19133	csb3; CRISPR-associated protein Csb3	0	0	0
															K19134	csx10; CRISPR-associated protein Csx10	0	1	0
															K19135	csx14; CRISPR-associated protein Csx14	0	0	0
															K19136	csx17; CRISPR-associated protein Csx17	0	0	0
															K19137	csn2; CRISPR-associated protein Csn2	0	0	0
															K19138	csm2; CRISPR-associated protein Csm2	0	0	0
															K19139	csm4; CRISPR-associated protein Csm4	0	0	0
															K19140	csm5; CRISPR-associated protein Csm5	0	0	0
															K19141	cmr5; CRISPR-associated protein Cmr5	0	1	0
															K19142	cmr6; CRISPR-associated protein Cmr6	0	1	0
															K19143	csx1; CRISPR-associated protein Csx1	0	0	0
															K19144	csx3; CRISPR-associated protein Csx3	0	0	0
															K19145	csx16; CRISPR-associated protein Csx16	0	0	0
															K19146	csaX; CRISPR-associated protein CsaX	0	0	0
														M00375 Hydroxypropionate-hydroxybutylate cycle
															K01961	accC; acetyl-CoA carboxylase, biotin carboxylase subunit [EC:6.4.1.2 6.3.4.14]	2	1	0
															K01962	accA; acetyl-CoA carboxylase carboxyl transferase subunit alpha [EC:6.4.1.2]	1	1	0
															K01963	accD; acetyl-CoA carboxylase carboxyl transferase subunit beta [EC:6.4.1.2]	1	1	0
															K02160	accB, bccP; acetyl-CoA carboxylase biotin carboxyl carrier protein	0	0	0
															K01964	acetyl-CoA/propionyl-CoA carboxylase [EC:6.4.1.2 6.4.1.3]	0	0	0
															K15036	acetyl-CoA/propionyl-CoA carboxylase [EC:6.4.1.2 6.4.1.3]	0	0	0
															K18603	acetyl-CoA/propionyl-CoA carboxylase [EC:6.4.1.2 6.4.1.3]	0	0	0
															K18604	acetyl-CoA/propionyl-CoA carboxylase [EC:6.4.1.2 6.4.1.3]	0	0	0
															K15037	biotin carboxyl carrier protein	0	0	0
															K18605	biotin carboxyl carrier protein	0	0	0
															K14468	mcr; malonyl-CoA reductase / 3-hydroxypropionate dehydrogenase (NADP+) [EC:1.2.1.75 1.1.1.298]	0	0	0
															K15017	malonyl-CoA/succinyl-CoA reductase (NADPH) [EC:1.2.1.75 1.2.1.76]	0	0	0
															K15039	3-hydroxypropionate dehydrogenase (NADP+) [EC:1.1.1.298]	0	0	0
															K14469	acrylyl-CoA reductase (NADPH) / 3-hydroxypropionyl-CoA dehydratase / 3-hydroxypropionyl-CoA synthetase [EC:1.3.1.84 4.2.1.116 6.2.1.36]	0	0	0
															K15018	3-hydroxypropionyl-coenzyme A synthetase [EC:6.2.1.36]	0	0	0
															K18594	3-hydroxypropionyl-CoA synthetase (ADP-forming) [EC:6.2.1.-]	0	0	0
															K15019	3-hydroxypropionyl-coenzyme A dehydratase [EC:4.2.1.116]	0	0	0
															K15020	acryloyl-coenzyme A reductase [EC:1.3.1.84]	0	0	0
															K01965	PCCA, pccA; propionyl-CoA carboxylase alpha chain [EC:6.4.1.3]	0	0	0
															K01966	PCCB, pccB; propionyl-CoA carboxylase beta chain [EC:6.4.1.3]	1	0	1
															K15052	propionyl-CoA carboxylase [EC:6.4.1.3]	0	0	0
															K05606	MCEE, epi; methylmalonyl-CoA/ethylmalonyl-CoA epimerase [EC:5.1.99.1]	0	0	2
															K01847	MUT; methylmalonyl-CoA mutase [EC:5.4.99.2]	0	0	0
															K01848	mcmA1; methylmalonyl-CoA mutase, N-terminal domain [EC:5.4.99.2]	0	0	2
															K01849	mcmA2; methylmalonyl-CoA mutase, C-terminal domain [EC:5.4.99.2]	0	0	2
															K11942	methylmalonyl-CoA mutase [EC:5.4.99.2]	0	0	0
															K15038	succinyl-CoA reductase [EC:1.2.1.76]	0	0	0
															K15017	malonyl-CoA/succinyl-CoA reductase (NADPH) [EC:1.2.1.75 1.2.1.76]	0	0	0
															K18601	succinyl-CoA reductase [EC:1.2.1.76]	0	0	0
															K14465	succinate semialdehyde reductase (NADPH) [EC:1.1.1.-]	0	0	0
															K18602	succinate semialdehyde reductase [EC:1.1.1.-]	0	0	0
															K14466	4-hydroxybutyrate---CoA ligase (AMP-forming) [EC:6.2.1.40]	0	0	0
															K14467	4hbl; 4-hydroxybutyrate---CoA ligase (AMP-forming) [EC:6.2.1.40]	0	0	0
															K18593	4-hydroxybutyryl-CoA synthetase (ADP-forming) [EC:6.2.1.-]	0	0	0
															K14534	abfD; 4-hydroxybutyryl-CoA dehydratase / vinylacetyl-CoA-Delta-isomerase [EC:4.2.1.120 5.3.3.3]	1	0	1
															K01715	crt; enoyl-CoA hydratase [EC:4.2.1.17]	2	0	2
															K15016	enoyl-CoA hydratase / 3-hydroxyacyl-CoA dehydrogenase [EC:4.2.1.17 1.1.1.35]	1	0	1
															K01782	fadJ; 3-hydroxyacyl-CoA dehydrogenase / enoyl-CoA hydratase / 3-hydroxybutyryl-CoA epimerase [EC:1.1.1.35 4.2.1.17 5.1.2.3]	0	0	0
															K01825	fadB; 3-hydroxyacyl-CoA dehydrogenase / enoyl-CoA hydratase / 3-hydroxybutyryl-CoA epimerase / enoyl-CoA isomerase [EC:1.1.1.35 4.2.1.17 5.1.2.3 5.3.3.8]	0	0	0
															K07516	fadN; 3-hydroxyacyl-CoA dehydrogenase [EC:1.1.1.35]	0	0	0
															K00626	atoB; acetyl-CoA C-acetyltransferase [EC:2.3.1.9]	1	0	5
														Phn operon
															K05774	phnN; ribose 1,5-bisphosphokinase [EC:2.7.4.23]	0	0	0
															K02043	phnF; GntR family transcriptional regulator, phosphonate transport system regulatory protein	0	0	0
															K06166	phnG; alpha-D-ribose 1-methylphosphonate 5-triphosphate synthase subunit PhnG [EC:2.7.8.37]	0	0	0
															K06165	phnH; alpha-D-ribose 1-methylphosphonate 5-triphosphate synthase subunit PhnH [EC:2.7.8.37]	0	0	0
															K06164	phnI; alpha-D-ribose 1-methylphosphonate 5-triphosphate synthase subunit PhnI [EC:2.7.8.37]	0	0	0
															K06163	phnJ; alpha-D-ribose 1-methylphosphonate 5-phosphate C-P lyase [EC:4.7.1.1]	0	0	0
															K05781	phnK; putative phosphonate transport system ATP-binding protein	0	0	0
															K05780	phnL; alpha-D-ribose 1-methylphosphonate 5-triphosphate synthase subunit PhnL [EC:2.7.8.37]	0	0	0
															K06162	phnM; alpha-D-ribose 1-methylphosphonate 5-triphosphate diphosphatase [EC:3.6.1.63]	0	0	0
															K02041	phnC; phosphonate transport system ATP-binding protein [EC:3.6.3.28]	0	0	0
															K02044	phnD; phosphonate transport system substrate-binding protein	0	0	0
															K02042	phnE; phosphonate transport system permease protein	0	0	0
														Methane monooxygenases			0	0	0
															K10944	pmoA-amoA; methane/ammonia monooxygenase subunit A [EC:1.14.18.3 1.14.99.39]	0	0	0
															K10945	pmoB-amoB; methane/ammonia monooxygenase subunit B	0	0	0
															K10946	pmoC-amoC; methane/ammonia monooxygenase subunit C	0	0	0
															K16157	mmoX; methane monooxygenase component A alpha chain [EC:1.14.13.25]	0	0	0
															K16158	mmoY; methane monooxygenase component A beta chain [EC:1.14.13.25]	0	0	0
															K16159	mmoZ; methane monooxygenase component A gamma chain [EC:1.14.13.25]	0	0	0
															K16160	mmoB; methane monooxygenase regulatory protein B	0	0	0
															K16161	mmoC; methane monooxygenase component C [EC:1.14.13.25]	0	0	0
															K16162	mmoD; methane monooxygenase component D	0	0	0
															K16968	msmA; methanesulfonate monooxygenase subunit alpha [EC:1.14.13.111]	0	0	0
															K16969	msmB; methanesulfonate monooxygenase subunit beta [EC:1.14.13.111]	0	0	0
														High molecular weight aromatic compounds degradation
														Lig operon
															K07246	ttuC, dmlA; tartrate dehydrogenase/decarboxylase / D-malate dehydrogenase [EC:1.1.1.93 4.1.1.73 1.1.1.83]	0	0	0
															K00135	gabD; succinate-semialdehyde dehydrogenase (NADP+) [EC:1.2.1.16]	0	0	0
															K01707	5-dehydro-4-deoxyglucarate dehydratase [EC:4.2.1.41]	0	0	0
															K03929	pnbA; para-nitrobenzyl esterase [EC:3.1.1.-]	0	0	0
															K10221	ligI; 2-pyrone-4,6-dicarboxylate lactonase [EC:3.1.1.57]	0	0	0
															K16514	galD; 4-oxalomesaconate tautomerase [EC:5.3.2.8]	0	0	0
															K10218	ligK, galC; 4-hydroxy-4-methyl-2-oxoglutarate aldolase [EC:4.1.3.17]	0	0	0
															K10220	ligJ; 4-oxalmesaconate hydratase [EC:4.2.1.83]	0	0	0
															K04100	ligA; protocatechuate 4,5-dioxygenase, alpha chain [EC:1.13.11.8]	0	0	0
															K04101	ligB; protocatechuate 4,5-dioxygenase, beta chain [EC:1.13.11.8]	0	0	0
															K10219	ligC; 2-hydroxy-4-carboxymuconate semialdehyde hemiacetal dehydrogenase [EC:1.1.1.312]	0	0	0
															K18954	pobR; AraC family transcriptional regulator, transcriptional activator of pobA	0	0	0
															K18383	trans-feruloyl-CoA hydratase / vanillin synthase [EC:4.2.1.101 4.1.2.41]	0	0	0
															K01114	plcC; phospholipase C [EC:3.1.4.3]	0	0	0
															K21830	pchP; phosphorylcholine phosphatase	0	0	0
															K19055	prdX, proX; Ala-tRNA(Pro) deacylase [EC:3.1.1.-]	0	0	0
														Ben/Cat/Sco/Pca operon
															K05782	benE; benzoate membrane transport protein	0	0	0
															K05548	benK; MFS transporter, AAHS family, benzoate transport protein	0	0	0
															K21757	benM; LysR family transcriptional regulator, benzoate and cis,cis-muconate-responsive activator of ben and cat genes	0	0	0
															K01856	catB; muconate cycloisomerase [EC:5.5.1.1]	0	0	0
															K03464	catC; muconolactone D-isomerase [EC:5.3.3.4]	0	0	0
															K03381	catA; catechol 1,2-dioxygenase [EC:1.13.11.1]	0	0	0
															K05549	benA-xylX; benzoate/toluate 1,2-dioxygenase subunit alpha [EC:1.14.12.10 1.14.12.-]	0	0	0
															K05550	benB-xylY; benzoate/toluate 1,2-dioxygenase subunit beta [EC:1.14.12.10 1.14.12.-]	0	0	0
															K05783	benD-xylL; dihydroxycyclohexadiene carboxylate dehydrogenase [EC:1.3.1.25 1.3.1.-]	0	0	0
															K01028	scoA; 3-oxoacid CoA-transferase subunit A [EC:2.8.3.5]	0	0	0
															K01029	scoB; 3-oxoacid CoA-transferase subunit B [EC:2.8.3.5]	0	0	0
															K01055	pcaD; 3-oxoadipate enol-lactonase [EC:3.1.1.24]	0	0	1
															K00529	hcaD; ferredoxin--NAD+ reductase [EC:1.18.1.3]	0	0	0
															K02623	pcaQ; LysR family transcriptional regulator, pca operon transcriptional activator	0	0	0
														Paa operon
															K00146	feaB; phenylacetaldehyde dehydrogenase [EC:1.2.1.39]	0	0	0
															K07516	fadN; 3-hydroxyacyl-CoA dehydrogenase [EC:1.1.1.35]	0	0	0
															K01912	paaK; phenylacetate-CoA ligase [EC:6.2.1.30]	0	2	1
															K02618	paaZ; oxepin-CoA hydrolase / 3-oxo-5,6-dehydrosuberyl-CoA semialdehyde dehydrogenase [EC:3.3.2.12 1.17.1.7]	0	0	0
															K15866	paaG; 2-(1,2-epoxy-1,2-dihydrophenyl)acetyl-CoA isomerase [EC:5.3.3.18]	0	0	1
															K02614	paaI; acyl-CoA thioesterase [EC:3.1.2.-]	0	0	0
															K00632	fadA; acetyl-CoA acyltransferase [EC:2.3.1.16]	0	0	0
															K02609	paaA; ring-1,2-phenylacetyl-CoA epoxidase subunit PaaA [EC:1.14.13.149]	0	0	0
															K02610	paaB; ring-1,2-phenylacetyl-CoA epoxidase subunit PaaB	0	0	0
															K02611	paaC; ring-1,2-phenylacetyl-CoA epoxidase subunit PaaC [EC:1.14.13.149]	0	0	0
															K02612	paaD; ring-1,2-phenylacetyl-CoA epoxidase subunit PaaD	0	0	0
															K02613	paaE; ring-1,2-phenylacetyl-CoA epoxidase subunit PaaE	0	0	0
															K00005	gldA; glycerol dehydrogenase [EC:1.1.1.6]	0	0	0
															K14748	etbAa; ethylbenzene dioxygenase subunit alpha [EC:1.14.12.-]	0	0	0
															K14749	etbAb; ethylbenzene dioxygenase subunit beta [EC:1.14.12.-]	0	0	0
															K14750	etbAc; ethylbenzene dioxygenase ferredoxin component	0	0	0
															K14751	etbC; 2,3-dihydroxyethylbenzene 1,2-dioxygenase [EC:1.13.11.-]	0	0	0
														M00541 Benzoyl-CoA degradation, benzoyl-CoA => 3-hydroxypimeloyl-CoA [PATH:map00362]
														M00418 Toluene degradation, anaerobic, toluene => benzoyl-CoA [PATH:map00623]
															K07540	benzylsuccinate synthase [EC:4.1.99.11] [RN:R05598]	0	0	0
															K07543	benzylsuccinate CoA-transferase subunit [EC:2.8.3.15] [RN:R05588]	0	0	0
															K07544	benzylsuccinate CoA-transferase subunit [EC:2.8.3.15] [RN:R05588]	0	0	0
															K07545	bbsG; (R)-benzylsuccinyl-CoA dehydro genase [EC:1.3.8.3] [RN:R05584]	0	0	0
															K07546	bbsH; E-phenylitaconyl-CoA hydratase [EC:4.2.1.-] [RN:R05599]	0	0	0
															K07547	2-[hydroxy(phenyl)methyl]-succinyl-CoA dehydrogenase [EC:1.1.1.35] [RN:R05575]	0	0	0
															K07548	2-[hydroxy(phenyl)methyl]-succinyl-CoA dehydrogenase [EC:1.1.1.35] [RN:R05575]	0	0	0
															K07549	benzoylsuccinyl-CoA thiolase [EC:2.3.1.-] [RN:R05587]	0	0	0
															K07550	benzoylsuccinyl-CoA thiolase [EC:2.3.1.-] [RN:R05587]	0	0	0
															K01075	4-hydroxybenzoyl-CoA thioesterase [EC:3.1.2.23]	0	0	0
															K04107	hbaB; 4-hydroxybenzoyl-CoA reductase subunit gamma [EC:1.3.7.9]	0	0	0
															K04108	hbaC; 4-hydroxybenzoyl-CoA reductase subunit alpha [EC:1.3.7.9]	0	0	0
															K04109	hbaD; 4-hydroxybenzoyl-CoA reductase subunit beta [EC:1.3.7.9]	0	0	0
															K04112	badD; benzoyl-CoA reductase subunit [EC:1.3.7.8]	0	0	0
															K04113	badE; benzoyl-CoA reductase subunit [EC:1.3.7.8]	0	0	0
															K04114	badF; benzoyl-CoA reductase subunit [EC:1.3.7.8]	0	0	0
															K04115	badG; benzoyl-CoA reductase subunit [EC:1.3.7.8]	0	0	0
															K07549	bbsA; benzoylsuccinyl-CoA thiolase BbsA subunit [EC:2.3.1.-]	0	0	0
															K07550	bbsB; benzoylsuccinyl-CoA thiolase BbsB subunit [EC:2.3.1.-]	0	0	0
															K14418	fcbB; 4-chlorobenzoyl-CoA dehalogenase [EC:3.8.1.7]	0	0	0
															K14747	bal; benzoylacetate-CoA ligase [EC:6.2.1.-]	0	0	0
															K15511	boxA; benzoyl-CoA 2,3-dioxygenase component A [EC:1.14.12.21]	0	0	0
															K15512	boxB; benzoyl-CoA 2,3-dioxygenase component B [EC:1.14.12.21]	0	0	0
															K15513	boxC; benzoyl-CoA-dihydrodiol lyase [EC:4.1.2.44]	0	0	0
														M00569 Catechol meta-cleavage, catechol => acetyl-CoA / 4-methylcatechol => propanoyl-CoA
															K00446	dmpB, xylE; catechol 2,3-dioxygenase [EC:1.13.11.2]	0	0	0
															K07104	catE; catechol 2,3-dioxygenase [EC:1.13.11.2]	0	0	0
															K10217	dmpC, xylG, praB; aminomuconate-semialdehyde/2-hydroxymuconate-6-semialdehyde dehydrogenase [EC:1.2.1.32 1.2.1.85]	0	0	0
															K01821	praC, xylH; 4-oxalocrotonate tautomerase [EC:5.3.2.6]	0	0	0
															K01617	dmpH, xylI, nahK; 2-oxo-3-hexenedioate decarboxylase [EC:4.1.1.77]	0	0	0
															K10216	dmpD, xylF; 2-hydroxymuconate-semialdehyde hydrolase [EC:3.7.1.9]	0	0	0
[truncated: 6 more rows]

## Sheet: Data3
Supplementary Data 3 | KEGG orthology (KO) for reference strains used in this study.
[truncated: 2,236 more rows]
